# Supplementary material for: Investigation of Inversion Polymorphisms in the Human Genome Using Principal Components Analysis
Source: PLoS One. 2012 Jul 9;7(7):e40224. doi: 10.1371/journal.pone.0040224 (PMC3392271; doi:10.1371/journal.pone.0040224)
Supplement: Table S1 — Inversion Genotypes of HapMap Populations for the Three Inversions Investigated (non-inverted homozygous: 0, inversted heterozygous: 1, inverted homozygous: 2. inversion status unknown: ). (XLSX) [file pone.0040224.s007.xlsx]

## Sheet: all_genotypes
Table S1. Inversion Genotypes of HapMap Populations for the Three Inversions Investigated (non-inverted homozygous: 0, inversted heterozygous: 1, inverted homozygous: 2. inversion status unknown: * )
Population		ID	Chr8	Chr17	Chr3
ASW	1	NA19625	1	0	1
ASW	2	NA19701	0	0	0
ASW	3	NA19700	0	0	1
ASW	4	NA19702	0	0	0
ASW	5	NA19704	0	0	0
ASW	6	NA19703	1	0	0
ASW	7	NA19708	0	1	1
ASW	8	NA19712	1	0	2
ASW	9	NA19711	0	0	0
ASW	10	NA19819	0	1	1
ASW	11	NA19818	0	1	0
ASW	12	NA19828	0	2	1
ASW	13	NA19835	2	0	1
ASW	14	NA19836	1	0	1
ASW	15	NA19834	0	0	1
ASW	16	NA19902	0	0	0
ASW	17	NA19900	0	0	0
ASW	18	NA19904	1	0	0
ASW	19	NA19919	0	0	0
ASW	20	NA19909	0	0	0
ASW	21	NA19914	0	0	1
ASW	22	NA19915	0	0	0
ASW	23	NA19916	0	0	0
ASW	24	NA19917	0	0	0
ASW	25	NA19918	0	0	0
ASW	26	NA20129	0	0	0
ASW	27	NA19714	0	0	0
ASW	28	NA19985	0	1	0
ASW	29	NA20128	1	0	0
ASW	30	NA20126	1	0	1
ASW	31	NA20127	0	0	0
ASW	32	NA20277	0	0	0
ASW	33	NA20279	1	0	0
ASW	34	NA20278	0	0	0
ASW	35	NA20287	0	0	0
ASW	36	NA20288	0	0	0
ASW	37	NA20290	0	0	1
ASW	38	NA20289	0	0	0
ASW	39	NA20291	1	0	0
ASW	40	NA20292	1	0	1
ASW	41	NA20295	0	0	0
ASW	42	NA20294	1	0	0
ASW	43	NA20297	0	1	0
ASW	44	NA20302	0	0	0
ASW	45	NA20301	1	0	0
ASW	46	NA20316	2	0	0
ASW	47	NA20317	0	0	1
ASW	48	NA20322	0	0	0
ASW	49	NA20333	0	0	1
ASW	50	NA20332	0	0	0
ASW	51	NA20335	2	0	1
ASW	52	NA20334	1	0	1
ASW	53	NA20337	2	0	0
ASW	54	NA20336	1	0	0
ASW	55	NA20340	1	0	0
ASW	56	NA20341	2	0	0
ASW	57	NA20342	0	1	0
ASW	58	NA20344	1	0	0
ASW	59	NA20345	2	0	1
ASW	60	NA20346	0	0	0
ASW	61	NA20347	0	1	0
ASW	62	NA20348	1	0	1
ASW	63	NA20350	1	0	1
ASW	64	NA20349	1	0	0
ASW	65	NA20358	0	0	1
ASW	66	NA20356	0	0	2
ASW	67	NA20357	1	0	0
ASW	68	NA20360	0	1	0
ASW	69	NA20359	0	0	0
ASW	70	NA20363	1	1	1
ASW	71	NA20364	1	1	0
CEU	1	NA06984	0	0	1
CEU	2	NA06985	0	1	1
CEU	3	NA06986	1	1	1
CEU	4	NA06989	2	1	1
CEU	5	NA06991	0	0	0
CEU	6	NA06993	1	1	0
CEU	7	NA06994	0	1	1
CEU	8	NA06995	0	0	1
CEU	9	NA06997	1	1	1
CEU	10	NA07000	1	0	1
CEU	11	NA07014	0	0	1
CEU	12	NA07022	0	1	0
CEU	13	NA07029	0	0	0
CEU	14	NA07037	0	0	1
CEU	15	NA07045	1	1	0
CEU	16	NA07048	0	0	1
CEU	17	NA07051	0	0	1
CEU	18	NA07055	0	0	1
CEU	19	NA07056	1	0	0
CEU	20	NA07345	1	0	1
CEU	21	NA07346	0	0	1
CEU	22	NA07347	1	1	1
CEU	23	NA07348	2	0	1
CEU	24	NA07349	1	1	1
CEU	25	NA07357	2	0	1
CEU	26	NA07435	1	0	2
CEU	27	NA10830	0	1	1
CEU	28	NA10831	1	1	0
CEU	29	NA10835	1	0	1
CEU	30	NA10836	1	0	0
CEU	31	NA10837	1	1	0
CEU	32	NA10838	0	0	1
CEU	33	NA10839	0	0	1
CEU	34	NA10840	1	1	1
CEU	35	NA10843	1	1	1
CEU	36	NA10845	1	1	0
CEU	37	NA10846	2	1	1
CEU	38	NA10847	1	1	0
CEU	39	NA10850	0	1	1
CEU	40	NA10852	1	1	1
CEU	41	NA10853	0	0	0
CEU	42	NA10855	2	0	0
CEU	43	NA10856	1	0	0
CEU	44	NA10859	1	1	0
CEU	45	NA10860	1	0	0
CEU	46	NA10861	0	0	0
CEU	47	NA10863	1	0	2
CEU	48	NA10864	1	0	0
CEU	49	NA10865	1	0	0
CEU	50	NA11829	1	0	0
CEU	51	NA11830	1	0	0
CEU	52	NA11831	2	0	1
CEU	53	NA11832	2	0	0
CEU	54	NA11839	0	1	1
CEU	55	NA11840	1	0	1
CEU	56	NA11843	1	0	1
CEU	57	NA11881	0	1	0
CEU	58	NA11882	1	1	0
CEU	59	NA11892	0	0	0
CEU	60	NA11893	2	0	1
CEU	61	NA11894	0	0	1
CEU	62	NA11917	2	1	0
CEU	63	NA11918	2	0	1
CEU	64	NA11919	1	0	1
CEU	65	NA11920	1	1	0
CEU	66	NA11930	1	0	0
CEU	67	NA11931	2	1	0
CEU	68	NA11992	0	1	0
CEU	69	NA11993	1	0	0
CEU	70	NA11994	1	0	1
CEU	71	NA11995	0	1	0
CEU	72	NA12003	1	0	1
CEU	73	NA12005	0	1	1
CEU	74	NA12006	1	1	1
CEU	75	NA12043	1	0	0
CEU	76	NA12044	0	0	0
CEU	77	NA12056	1	0	0
CEU	78	NA12057	0	0	0
CEU	79	NA12144	1	1	1
CEU	80	NA12145	2	0	0
CEU	81	NA12146	1	1	1
CEU	82	NA12154	1	0	1
CEU	83	NA12155	2	1	0
CEU	84	NA12156	1	1	0
CEU	85	NA12234	1	1	1
CEU	86	NA12239	1	0	0
CEU	87	NA12248	1	0	2
CEU	88	NA12249	2	0	0
CEU	89	NA12264	0	0	2
CEU	90	NA12272	2	0	1
CEU	91	NA12273	0	1	0
CEU	92	NA12274	1	0	1
CEU	93	NA12275	1	0	0
CEU	94	NA12282	0	0	2
CEU	95	NA12283	1	0	1
CEU	96	NA12286	1	1	1
CEU	97	NA12287	1	1	0
CEU	98	NA12335	0	1	1
CEU	99	NA12336	1	0	0
CEU	100	NA12340	0	2	1
CEU	101	NA12341	0	0	0
CEU	102	NA12342	2	0	0
CEU	103	NA12343	0	0	0
CEU	104	NA12344	0	1	0
CEU	105	NA12347	0	1	0
CEU	106	NA12348	1	1	0
CEU	107	NA12375	1	0	1
CEU	108	NA12376	0	1	0
CEU	109	NA12383	1	1	1
CEU	110	NA12386	0	0	0
CEU	111	NA12399	0	0	1
CEU	112	NA12400	0	0	1
CEU	113	NA12414	1	0	0
CEU	114	NA12489	1	1	1
CEU	115	NA12546	1	0	1
CEU	116	NA12707	1	0	0
CEU	117	NA12708	2	0	0
CEU	118	NA12716	1	0	0
CEU	119	NA12718	1	1	1
CEU	120	NA12740	0	0	0
CEU	121	NA12748	0	1	1
CEU	122	NA12749	1	0	1
CEU	123	NA12750	1	0	1
CEU	124	NA12751	1	0	1
CEU	125	NA12752	1	1	0
CEU	126	NA12753	0	1	1
CEU	127	NA12760	2	0	0
CEU	128	NA12761	0	1	0
CEU	129	NA12762	0	0	1
CEU	130	NA12763	1	1	0
CEU	131	NA12766	1	0	0
CEU	132	NA12767	0	0	0
CEU	133	NA12775	0	0	0
CEU	134	NA12776	1	0	0
CEU	135	NA12777	0	0	0
CEU	136	NA12778	0	0	0
CEU	137	NA12801	1	0	2
CEU	138	NA12802	1	0	0
CEU	139	NA12812	1	0	1
CEU	140	NA12813	1	1	1
CEU	141	NA12814	0	0	1
CEU	142	NA12815	2	1	1
CEU	143	NA12817	2	1	0
CEU	144	NA12818	1	0	0
CEU	145	NA12827	1	0	1
CEU	146	NA12828	2	1	0
CEU	147	NA12829	0	0	1
CEU	148	NA12830	1	0	0
CEU	149	NA12832	0	1	0
CEU	150	NA12842	0	0	0
CEU	151	NA12843	0	1	1
CEU	152	NA12864	2	1	1
CEU	153	NA12865	0	0	2
CEU	154	NA12872	1	1	0
CEU	155	NA12873	1	0	1
CEU	156	NA12874	0	1	1
CEU	157	NA12875	1	0	2
CEU	158	NA12877	1	1	0
CEU	159	NA12878	0	0	0
CEU	160	NA12889	1	1	0
CEU	161	NA12891	1	0	1
CEU	162	NA12892	1	0	0
CHB	1	NA18524	2	0	0
CHB	2	NA18526	2	0	1
CHB	3	NA18529	2	0	2
CHB	4	NA18532	2	0	1
CHB	5	NA18534	2	0	1
CHB	6	NA18536	2	0	1
CHB	7	NA18537	2	0	1
CHB	8	NA18542	2	0	2
CHB	9	NA18543	2	0	1
CHB	10	NA18544	2	0	0
CHB	11	NA18545	2	0	0
CHB	12	NA18546	2	0	1
CHB	13	NA18547	2	0	0
CHB	14	NA18548	2	0	0
CHB	15	NA18550	2	0	2
CHB	16	NA18552	2	0	1
CHB	17	NA18555	2	0	1
CHB	18	NA18557	2	0	1
CHB	19	NA18558	2	0	0
CHB	20	NA18559	2	0	0
CHB	21	NA18561	2	0	0
CHB	22	NA18562	2	0	1
CHB	23	NA18563	2	0	1
CHB	24	NA18564	2	0	0
CHB	25	NA18566	2	0	2
CHB	26	NA18570	2	0	2
CHB	27	NA18571	2	0	2
CHB	28	NA18572	2	0	0
CHB	29	NA18573	2	0	2
CHB	30	NA18576	2	0	2
CHB	31	NA18577	2	0	1
CHB	32	NA18579	2	0	1
CHB	33	NA18582	2	0	2
CHB	34	NA18592	2	0	1
CHB	35	NA18593	2	0	0
CHB	36	NA18594	2	0	2
CHB	37	NA18595	2	0	0
CHB	38	NA18596	2	0	0
CHB	39	NA18597	2	0	1
CHB	40	NA18599	2	0	1
CHB	41	NA18602	2	0	0
CHB	42	NA18603	2	0	1
CHB	43	NA18605	1	0	1
CHB	44	NA18608	2	0	1
CHB	45	NA18609	2	0	1
CHB	46	NA18610	2	0	1
CHB	47	NA18611	2	0	1
CHB	48	NA18612	2	0	1
CHB	49	NA18615	2	0	1
CHB	50	NA18616	2	0	0
CHB	51	NA18617	2	0	0
CHB	52	NA18618	2	0	2
CHB	53	NA18619	2	0	1
CHB	54	NA18620	1	0	2
CHB	55	NA18621	2	0	1
CHB	56	NA18622	2	0	1
CHB	57	NA18623	2	0	0
CHB	58	NA18624	2	0	1
CHB	59	NA18626	2	0	1
CHB	60	NA18627	2	0	1
CHB	61	NA18628	2	0	0
CHB	62	NA18630	2	0	0
CHB	63	NA18631	2	0	1
CHB	64	NA18632	2	0	2
CHB	65	NA18633	2	0	1
CHB	66	NA18634	2	0	1
CHB	67	NA18635	2	0	1
CHB	68	NA18636	2	0	2
CHB	69	NA18637	2	0	1
CHB	70	NA18638	2	0	2
CHB	71	NA18639	2	0	2
CHB	72	NA18640	2	0	1
CHB	73	NA18641	2	0	0
CHB	74	NA18642	2	0	1
CHB	75	NA18645	2	0	1
CHB	76	NA18647	2	0	1
CHB	77	NA18740	2	0	1
CHB	78	NA18745	2	0	1
CHB	79	NA18748	2	0	0
CHB	80	NA18749	2	0	1
CHB	81	NA18955	2	0	1
CHB	82	NA18962	2	0	1
CHD	1	NA18160	2	0	2
CHD	2	NA18682	2	0	2
CHD	3	NA18685	2	0	1
CHD	4	NA18689	2	0	1
CHD	5	NA17962	2	0	0
CHD	6	NA17966	2	0	1
CHD	7	NA17968	2	0	0
CHD	8	NA17970	2	0	1
CHD	9	NA17981	2	0	0
CHD	10	NA17982	2	0	1
CHD	11	NA17987	2	0	1
CHD	12	NA17988	2	0	1
CHD	13	NA17990	2	0	0
CHD	14	NA17993	2	0	1
CHD	15	NA17995	2	0	0
CHD	16	NA17996	2	0	1
CHD	17	NA17998	2	0	0
CHD	18	NA18101	2	0	0
CHD	19	NA18105	2	0	2
CHD	20	NA18107	2	0	1
CHD	21	NA18108	2	0	2
CHD	22	NA18112	2	0	2
CHD	23	NA18118	2	0	2
CHD	24	NA18128	2	0	0
CHD	25	NA18129	2	0	1
CHD	26	NA18131	2	0	1
CHD	27	NA18134	2	0	1
CHD	28	NA18135	2	0	0
CHD	29	NA18139	2	0	1
CHD	30	NA18144	2	0	0
CHD	31	NA18148	2	0	1
CHD	32	NA18150	2	0	1
CHD	33	NA18153	2	0	1
CHD	34	NA18157	2	0	1
CHD	35	NA18159	2	0	2
CHD	36	NA18161	2	0	2
CHD	37	NA18162	2	0	1
CHD	38	NA18670	2	0	2
CHD	39	NA18694	2	0	2
CHD	40	NA18696	2	0	2
CHD	41	NA18702	2	0	0
CHD	42	NA18704	2	0	1
CHD	43	NA17965	2	0	1
CHD	44	NA17969	2	0	2
CHD	45	NA17972	2	0	0
CHD	46	NA17974	2	0	1
CHD	47	NA17975	2	0	0
CHD	48	NA17976	2	0	1
CHD	49	NA17980	2	0	1
CHD	50	NA17983	2	0	2
CHD	51	NA17986	2	0	2
CHD	52	NA17989	2	0	0
CHD	53	NA17999	2	0	2
CHD	54	NA18102	2	0	1
CHD	55	NA18106	2	0	1
CHD	56	NA18117	2	0	1
CHD	57	NA18122	2	0	1
CHD	58	NA18125	2	0	2
CHD	59	NA18127	2	0	2
CHD	60	NA18132	2	0	1
CHD	61	NA18133	2	0	2
CHD	62	NA18136	2	0	0
CHD	63	NA18141	2	0	1
CHD	64	NA18147	2	0	0
CHD	65	NA18152	2	0	0
CHD	66	NA18155	2	0	0
CHD	67	NA18156	2	0	1
CHD	68	NA18158	2	0	0
CHD	69	NA18166	2	0	0
CHD	70	NA18674	2	0	1
GIH	1	NA20847	2	1	0
GIH	2	NA20849	1	0	1
GIH	3	NA20851	0	0	0
GIH	4	NA20853	2	0	0
GIH	5	NA20854	1	0	0
GIH	6	NA20856	1	0	0
GIH	7	NA20869	2	0	2
GIH	8	NA20872	0	0	0
GIH	9	NA20874	1	0	1
GIH	10	NA20882	1	0	1
GIH	11	NA20888	1	0	2
GIH	12	NA20892	0	1	1
GIH	13	NA20894	1	0	1
GIH	14	NA20896	2	0	1
GIH	15	NA20900	1	0	0
GIH	16	NA20902	1	0	0
GIH	17	NA20906	1	0	0
GIH	18	NA20907	2	0	1
GIH	19	NA20908	0	0	2
GIH	20	NA20910	2	0	1
GIH	21	NA21086	2	0	0
GIH	22	NA21088	2	0	1
GIH	23	NA21089	2	0	0
GIH	24	NA21101	2	0	0
GIH	25	NA21102	1	0	1
GIH	26	NA21106	1	0	1
GIH	27	NA21125	0	1	0
GIH	28	NA21137	1	0	0
GIH	29	NA21141	1	1	0
GIH	30	NA21142	1	0	0
GIH	31	NA21143	0	1	0
GIH	32	NA21144	1	0	1
GIH	33	NA20845	2	0	1
GIH	34	NA20850	2	1	0
GIH	35	NA20852	2	0	1
GIH	36	NA20866	0	0	2
GIH	37	NA20870	2	0	0
GIH	38	NA20871	1	1	0
GIH	39	NA20883	1	0	0
GIH	40	NA20887	2	0	0
GIH	41	NA20889	2	0	0
GIH	42	NA20890	2	2	2
GIH	43	NA20891	2	0	0
GIH	44	NA20895	1	0	0
GIH	45	NA20897	2	0	0
GIH	46	NA20898	1	0	1
GIH	47	NA20901	1	0	0
GIH	48	NA20903	2	0	0
GIH	49	NA20904	1	1	1
GIH	50	NA20909	1	0	1
GIH	51	NA20911	1	0	0
GIH	52	NA21090	1	0	2
GIH	53	NA21094	0	1	1
GIH	54	NA21098	1	1	0
GIH	55	NA21099	1	0	0
GIH	56	NA21100	1	0	0
GIH	57	NA21104	1	1	0
GIH	58	NA21105	2	0	1
GIH	59	NA21109	0	0	2
GIH	60	NA21112	1	0	0
GIH	61	NA21113	1	0	1
GIH	62	NA21115	1	1	1
GIH	63	NA21116	0	0	0
GIH	64	NA21118	1	0	1
GIH	65	NA21119	1	0	0
GIH	66	NA21123	1	0	0
GIH	67	NA21097	1	1	0
GIH	68	NA20862	1	0	2
GIH	69	NA20875	0	0	1
GIH	70	NA20876	1	0	1
GIH	71	NA20877	1	0	0
GIH	72	NA20879	1	0	1
GIH	73	NA20899	2	0	0
GIH	74	NA21103	2	1	0
GIH	75	NA21108	1	0	1
GIH	76	NA20861	2	0	1
GIH	77	NA20873	1	0	1
GIH	78	NA20884	1	0	1
GIH	79	NA20885	2	0	1
GIH	80	NA21091	0	0	1
GIH	81	NA21111	1	0	0
GIH	82	NA21117	1	0	1
GIH	83	NA20846	2	0	0
JPT	1	NA18939	2	0	1
JPT	2	NA18940	2	0	1
JPT	3	NA18942	2	0	1
JPT	4	NA18943	2	0	1
JPT	5	NA18944	2	0	1
JPT	6	NA18945	2	0	1
JPT	7	NA18946	2	0	0
JPT	8	NA18947	2	0	1
JPT	9	NA18948	2	0	2
JPT	10	NA18949	2	0	1
JPT	11	NA18951	2	0	1
JPT	12	NA18952	2	0	2
JPT	13	NA18953	2	0	1
JPT	14	NA18954	2	0	2
JPT	15	NA18956	2	0	1
JPT	16	NA18957	2	0	0
JPT	17	NA18959	2	0	0
JPT	18	NA18960	2	0	1
JPT	19	NA18961	2	0	2
JPT	20	NA18964	2	0	0
JPT	21	NA18965	2	0	2
JPT	22	NA18966	2	0	1
JPT	23	NA18967	2	0	1
JPT	24	NA18968	2	0	2
JPT	25	NA18969	2	0	1
JPT	26	NA18970	2	0	1
JPT	27	NA18971	2	0	1
JPT	28	NA18972	2	0	0
JPT	29	NA18973	2	0	1
JPT	30	NA18974	2	0	1
JPT	31	NA18975	2	0	0
JPT	32	NA18976	2	0	0
JPT	33	NA18977	2	0	1
JPT	34	NA18978	2	0	2
JPT	35	NA18979	2	0	1
JPT	36	NA18980	2	0	2
JPT	37	NA18981	2	0	2
JPT	38	NA18987	2	0	0
JPT	39	NA18990	2	0	2
JPT	40	NA18991	2	0	2
JPT	41	NA18992	2	0	0
JPT	42	NA18993	2	0	2
JPT	43	NA18994	2	0	2
JPT	44	NA18995	2	0	2
JPT	45	NA18997	2	0	0
JPT	46	NA18998	2	0	0
JPT	47	NA18999	2	0	2
JPT	48	NA19000	2	0	1
JPT	49	NA19001	2	0	1
JPT	50	NA19005	2	0	1
JPT	51	NA19007	2	0	2
JPT	52	NA19009	2	0	2
JPT	53	NA19010	2	0	1
JPT	54	NA19054	2	0	0
JPT	55	NA19055	2	0	1
JPT	56	NA19056	2	0	1
JPT	57	NA19057	2	0	2
JPT	58	NA19058	2	0	2
JPT	59	NA19059	2	0	1
JPT	60	NA19060	2	0	0
JPT	61	NA19062	2	0	2
JPT	62	NA19063	2	0	1
JPT	63	NA19064	2	0	1
JPT	64	NA19065	2	0	0
JPT	65	NA19066	2	0	2
JPT	66	NA19067	2	0	2
JPT	67	NA19068	2	0	1
JPT	68	NA19070	2	0	1
JPT	69	NA19072	2	0	0
JPT	70	NA19074	2	0	2
JPT	71	NA19075	2	0	2
JPT	72	NA19076	2	0	0
JPT	73	NA19077	2	0	0
JPT	74	NA19078	2	0	1
JPT	75	NA19079	2	0	2
JPT	76	NA19080	2	0	0
JPT	77	NA19081	2	0	2
JPT	78	NA19083	2	0	0
JPT	79	NA19085	2	1	2
JPT	80	NA19086	2	0	0
JPT	81	NA19087	2	0	1
JPT	82	NA19088	2	0	0
LWK	1	NA19044	*	0	0
LWK	2	NA19360	*	0	0
LWK	3	NA19372	*	0	0
LWK	4	NA19394	*	0	0
LWK	5	NA19451	*	0	0
LWK	6	NA19457	*	0	0
LWK	7	NA19027	*	0	0
LWK	8	NA19028	*	0	0
LWK	9	NA19031	*	0	0
LWK	10	NA19035	*	0	0
LWK	11	NA19041	*	0	1
LWK	12	NA19307	*	0	0
LWK	13	NA19308	*	0	0
LWK	14	NA19309	*	0	0
LWK	15	NA19311	*	0	1
LWK	16	NA19317	*	0	0
LWK	17	NA19318	*	0	0
LWK	18	NA19319	*	0	0
LWK	19	NA19334	*	0	0
LWK	20	NA19346	*	0	0
LWK	21	NA19347	*	0	0
LWK	22	NA19350	*	0	0
LWK	23	NA19352	*	0	0
LWK	24	NA19359	*	0	0
LWK	25	NA19371	*	0	0
LWK	26	NA19375	*	0	1
LWK	27	NA19376	*	0	0
LWK	28	NA19380	*	0	0
LWK	29	NA19382	*	0	0
LWK	30	NA19383	*	0	0
LWK	31	NA19384	*	0	0
LWK	32	NA19385	*	0	0
LWK	33	NA19393	*	0	0
LWK	34	NA19397	*	0	0
LWK	35	NA19428	*	0	0
LWK	36	NA19429	*	0	0
LWK	37	NA19430	*	0	0
LWK	38	NA19443	*	0	0
LWK	39	NA19444	*	0	1
LWK	40	NA19448	*	0	1
LWK	41	NA19452	*	0	0
LWK	42	NA19455	*	0	0
LWK	43	NA19466	*	0	0
LWK	44	NA19036	*	0	0
LWK	45	NA19038	*	0	0
LWK	46	NA19313	*	0	0
LWK	47	NA19314	*	0	0
LWK	48	NA19315	*	0	0
LWK	49	NA19316	*	0	0
LWK	50	NA19321	*	0	0
LWK	51	NA19324	*	0	0
LWK	52	NA19377	*	0	0
LWK	53	NA19379	*	0	0
LWK	54	NA19381	*	0	0
LWK	55	NA19390	*	0	1
LWK	56	NA19391	*	0	0
LWK	57	NA19396	*	0	0
LWK	58	NA19398	*	0	1
LWK	59	NA19399	*	0	0
LWK	60	NA19403	*	0	0
LWK	61	NA19404	*	0	0
LWK	62	NA19434	*	0	0
LWK	63	NA19435	*	0	0
LWK	64	NA19436	*	0	0
LWK	65	NA19437	*	0	0
LWK	66	NA19438	*	0	0
LWK	67	NA19439	*	0	0
LWK	68	NA19440	*	0	0
LWK	69	NA19445	*	0	0
LWK	70	NA19446	*	0	1
LWK	71	NA19449	*	0	0
LWK	72	NA19456	*	0	0
LWK	73	NA19462	*	0	0
LWK	74	NA19463	*	0	0
LWK	75	NA19467	*	0	0
LWK	76	NA19468	*	0	0
LWK	77	NA19469	*	0	0
LWK	78	NA19470	*	0	0
LWK	79	NA19471	*	0	0
LWK	80	NA19472	*	0	0
LWK	81	NA19473	*	0	0
LWK	82	NA19474	*	0	0
LWK	83	NA19373	*	0	0
MEX	1	NA19649	0	0	0
MEX	2	NA19650	0	0	0
MEX	3	NA19669	2	0	2
MEX	4	NA19671	2	0	2
MEX	5	NA19675	1	1	1
MEX	6	NA19676	0	0	1
MEX	7	NA19677	1	0	0
MEX	8	NA19651	2	1	0
MEX	9	NA19653	1	1	1
MEX	10	NA19656	1	0	1
MEX	11	NA19657	2	0	1
MEX	12	NA19659	1	0	0
MEX	13	NA19660	2	0	1
MEX	14	NA19661	0	0	1
MEX	15	NA19662	1	0	1
MEX	16	NA19678	1	1	1
MEX	17	NA19680	1	1	1
MEX	18	NA19681	2	0	0
MEX	19	NA19682	2	0	1
MEX	20	NA19684	0	1	1
MEX	21	NA19686	0	1	0
MEX	22	NA19664	1	0	2
MEX	23	NA19665	2	0	2
MEX	24	NA19719	2	0	1
MEX	25	NA19720	1	1	1
MEX	26	NA19721	2	0	1
MEX	27	NA19723	2	1	0
MEX	28	NA19724	1	1	0
MEX	29	NA19725	0	0	1
MEX	30	NA19726	2	1	1
MEX	31	NA19727	1	0	2
MEX	32	NA19728	2	0	2
MEX	33	NA19729	2	0	2
MEX	34	NA19730	2	0	2
MEX	35	NA19733	2	0	1
MEX	36	NA19746	2	0	1
MEX	37	NA19747	1	0	1
MEX	38	NA19755	2	0	1
MEX	39	NA19756	2	0	1
MEX	40	NA19757	2	0	1
MEX	41	NA19758	1	0	1
MEX	42	NA19759	2	0	2
MEX	43	NA19771	2	0	0
MEX	44	NA19772	2	0	0
MEX	45	NA19774	2	0	1
MEX	46	NA19775	2	0	1
MEX	47	NA19776	1	0	1
MEX	48	NA19777	2	2	0
MEX	49	NA19778	2	1	1
MEX	50	NA19779	2	0	1
MEX	51	NA19780	1	1	2
MEX	52	NA19781	1	0	1
MEX	53	NA19782	2	2	2
MEX	54	NA19783	1	0	2
MEX	55	NA19784	2	1	2
MEX	56	NA19670	2	0	2
MEX	57	NA19654	0	0	1
MEX	58	NA19685	1	0	1
MEX	59	NA19718	2	1	1
MEX	60	NA19731	2	0	1
MEX	61	NA19748	1	0	0
MEX	62	NA19749	1	2	1
MEX	63	NA19750	1	1	0
MEX	64	NA19760	1	0	2
MEX	65	NA19761	2	0	0
MEX	66	NA19762	2	0	2
MEX	67	NA19763	2	0	1
MEX	68	NA19770	2	0	0
MEX	69	NA19790	2	0	2
MEX	70	NA19794	2	0	0
MEX	71	NA19795	1	0	1
MKK	1	NA21741	*	1	0
MKK	2	NA21740	*	0	0
MKK	3	NA21733	*	0	0
MKK	4	NA21768	*	0	0
MKK	5	NA21776	*	0	0
MKK	6	NA21825	*	0	1
MKK	7	NA21784	*	0	0
MKK	8	NA21826	*	2	0
MKK	9	NA21738	*	0	0
MKK	10	NA21739	*	0	0
MKK	11	NA21295	*	0	1
MKK	12	NA21333	*	0	0
MKK	13	NA21297	*	0	1
MKK	14	NA21300	*	0	0
MKK	15	NA21301	*	0	0
MKK	16	NA21302	*	0	0
MKK	17	NA21303	*	0	0
MKK	18	NA21306	*	0	0
MKK	19	NA21309	*	0	0
MKK	20	NA21308	*	0	0
MKK	21	NA21307	*	0	0
MKK	22	NA21311	*	0	0
MKK	23	NA21363	*	0	1
MKK	24	NA21313	*	0	0
MKK	25	NA21312	*	0	0
MKK	26	NA21362	*	0	0
MKK	27	NA21364	*	0	1
MKK	28	NA21314	*	0	0
MKK	29	NA21580	*	1	0
MKK	30	NA21317	*	1	0
MKK	31	NA21316	*	0	0
MKK	32	NA21318	*	0	0
MKK	33	NA21320	*	0	0
MKK	34	NA21685	*	1	0
MKK	35	NA21336	*	0	0
MKK	36	NA21339	*	1	0
MKK	37	NA21366	*	0	1
MKK	38	NA21344	*	0	1
MKK	39	NA21365	*	0	0
MKK	40	NA21352	*	0	0
MKK	41	NA21353	*	1	0
MKK	42	NA21355	*	0	1
MKK	43	NA21357	*	0	0
MKK	44	NA21356	*	0	0
MKK	45	NA21360	*	0	0
MKK	46	NA21359	*	0	0
MKK	47	NA21361	*	0	0
MKK	48	NA21368	*	0	0
MKK	49	NA21367	*	0	0
MKK	50	NA21370	*	0	1
MKK	51	NA21378	*	0	0
MKK	52	NA21379	*	0	0
MKK	53	NA21383	*	0	0
MKK	54	NA21381	*	0	0
MKK	55	NA21386	*	0	0
MKK	56	NA21384	*	0	0
MKK	57	NA21385	*	0	0
MKK	58	NA21388	*	0	0
MKK	59	NA21387	*	0	0
MKK	60	NA21389	*	0	0
MKK	61	NA21390	*	0	0
MKK	62	NA21391	*	0	0
MKK	63	NA21400	*	0	0
MKK	64	NA21399	*	0	0
MKK	65	NA21401	*	0	0
MKK	66	NA21404	*	0	0
MKK	67	NA21403	*	0	0
MKK	68	NA21402	*	0	0
MKK	69	NA21405	*	0	0
MKK	70	NA21408	*	1	1
MKK	71	NA21414	*	0	0
MKK	72	NA21415	*	0	0
MKK	73	NA21418	*	0	1
MKK	74	NA21417	*	1	2
MKK	75	NA21420	*	0	0
MKK	76	NA21421	*	0	0
MKK	77	NA21423	*	0	0
MKK	78	NA21425	*	0	0
MKK	79	NA21434	*	0	0
MKK	80	NA21436	*	0	0
MKK	81	NA21435	*	0	0
MKK	82	NA21447	*	0	1
MKK	83	NA21439	*	1	1
MKK	84	NA21438	*	1	0
MKK	85	NA21441	*	0	2
MKK	86	NA21440	*	0	0
MKK	87	NA21442	*	0	1
MKK	88	NA21443	*	0	0
MKK	89	NA21448	*	0	0
MKK	90	NA21451	*	0	0
MKK	91	NA21453	*	0	0
MKK	92	NA21454	*	0	0
MKK	93	NA21455	*	0	0
MKK	94	NA21457	*	0	0
MKK	95	NA21473	*	0	1
MKK	96	NA21519	*	0	0
MKK	97	NA21476	*	0	0
MKK	98	NA21477	*	0	0
MKK	99	NA21475	*	0	0
MKK	100	NA21480	*	0	0
MKK	101	NA21478	*	0	0
MKK	102	NA21479	*	0	0
MKK	103	NA21486	*	0	0
MKK	104	NA21487	*	0	0
MKK	105	NA21485	*	0	0
MKK	106	NA21489	*	0	0
MKK	107	NA21490	*	0	0
MKK	108	NA21488	*	0	0
MKK	109	NA21582	*	0	0
MKK	110	NA21491	*	0	1
MKK	111	NA21494	*	0	1
MKK	112	NA21522	*	0	1
MKK	113	NA21493	*	0	1
MKK	114	NA21520	*	0	0
MKK	115	NA21521	*	0	0
MKK	116	NA21523	*	0	0
MKK	117	NA21525	*	0	0
MKK	118	NA21524	*	0	0
MKK	119	NA21526	*	0	0
MKK	120	NA21583	*	0	0
MKK	121	NA21527	*	0	0
MKK	122	NA21529	*	0	0
MKK	123	NA21528	*	0	1
MKK	124	NA21509	*	0	1
MKK	125	NA21510	*	0	0
MKK	126	NA21513	*	0	0
MKK	127	NA21514	*	1	0
MKK	128	NA21512	*	2	0
MKK	129	NA21613	*	0	0
MKK	130	NA21517	*	0	0
MKK	131	NA21573	*	0	0
MKK	132	NA21574	*	0	0
MKK	133	NA21576	*	0	0
MKK	134	NA21575	*	0	0
MKK	135	NA21578	*	0	0
MKK	136	NA21577	*	0	0
MKK	137	NA21587	*	0	1
MKK	138	NA21596	*	0	0
MKK	139	NA21597	*	0	0
MKK	140	NA21600	*	0	0
MKK	141	NA21601	*	1	0
MKK	142	NA21599	*	2	0
MKK	143	NA21614	*	0	1
MKK	144	NA21608	*	1	1
MKK	145	NA21615	*	1	1
MKK	146	NA21616	*	0	0
MKK	147	NA21617	*	0	0
MKK	148	NA21620	*	0	1
MKK	149	NA21619	*	0	0
MKK	150	NA21611	*	0	0
MKK	151	NA21632	*	1	0
MKK	152	NA21631	*	0	1
MKK	153	NA21636	*	0	0
MKK	154	NA21635	*	0	0
MKK	155	NA21634	*	0	0
MKK	156	NA21648	*	0	1
MKK	157	NA21686	*	0	1
MKK	158	NA21647	*	0	0
MKK	159	NA21650	*	0	0
MKK	160	NA21649	*	0	0
MKK	161	NA21678	*	0	1
MKK	162	NA21682	*	0	1
MKK	163	NA21683	*	1	0
MKK	164	NA21689	*	0	0
MKK	165	NA21693	*	0	0
MKK	166	NA21717	*	0	0
MKK	167	NA21716	*	0	0
MKK	168	NA21718	*	0	0
MKK	169	NA21719	*	0	1
MKK	170	NA21723	*	0	0
MKK	171	NA21722	*	2	0
TSI	1	NA20522	2	2	0
TSI	2	NA20757	1	0	0
TSI	3	NA20783	1	0	1
TSI	4	NA20803	1	1	0
TSI	5	NA20828	2	2	0
TSI	6	NA20505	1	1	0
TSI	7	NA20508	1	0	0
TSI	8	NA20509	1	2	1
TSI	9	NA20510	2	0	1
TSI	10	NA20512	1	1	0
TSI	11	NA20516	2	1	0
TSI	12	NA20517	1	1	1
TSI	13	NA20519	1	1	0
TSI	14	NA20520	1	1	0
TSI	15	NA20521	0	1	0
TSI	16	NA20524	1	0	1
TSI	17	NA20525	0	0	1
TSI	18	NA20527	2	1	0
TSI	19	NA20528	0	2	0
TSI	20	NA20529	0	0	0
TSI	21	NA20531	1	0	0
TSI	22	NA20534	0	0	1
TSI	23	NA20535	0	1	0
TSI	24	NA20538	0	1	0
TSI	25	NA20539	0	1	1
TSI	26	NA20540	0	0	0
TSI	27	NA20542	2	0	0
TSI	28	NA20543	1	0	0
TSI	29	NA20544	1	0	1
TSI	30	NA20581	1	1	1
TSI	31	NA20582	0	0	0
TSI	32	NA20585	1	0	0
TSI	33	NA20586	1	0	1
TSI	34	NA20589	2	2	1
TSI	35	NA20752	0	0	1
TSI	36	NA20753	0	1	0
TSI	37	NA20754	2	0	1
TSI	38	NA20755	2	1	1
TSI	39	NA20756	2	1	0
TSI	40	NA20758	1	2	1
TSI	41	NA20760	0	1	1
TSI	42	NA20761	1	0	2
TSI	43	NA20765	0	1	0
TSI	44	NA20766	2	0	0
TSI	45	NA20768	0	2	0
TSI	46	NA20769	0	0	0
TSI	47	NA20770	1	2	0
TSI	48	NA20772	0	0	1
TSI	49	NA20773	2	1	0
TSI	50	NA20774	1	1	0
TSI	51	NA20775	1	0	0
TSI	52	NA20778	0	0	0
TSI	53	NA20785	0	0	0
TSI	54	NA20786	1	1	0
TSI	55	NA20787	1	0	0
TSI	56	NA20792	1	0	1
TSI	57	NA20795	0	1	1
TSI	58	NA20796	0	0	1
TSI	59	NA20797	0	2	1
TSI	60	NA20799	0	1	1
TSI	61	NA20800	1	1	0
TSI	62	NA20801	0	0	0
TSI	63	NA20802	0	1	0
TSI	64	NA20804	0	0	0
TSI	65	NA20805	1	0	1
TSI	66	NA20806	0	2	1
TSI	67	NA20807	1	1	0
TSI	68	NA20808	0	1	1
TSI	69	NA20809	1	1	1
TSI	70	NA20810	1	1	1
TSI	71	NA20811	1	2	0
TSI	72	NA20812	1	1	1
TSI	73	NA20813	2	0	0
TSI	74	NA20815	0	0	1
TSI	75	NA20816	0	1	0
TSI	76	NA20818	2	1	1
TSI	77	NA20819	2	0	1
YRI	1	NA18484	*	0	0
YRI	2	NA18485	*	0	0
YRI	3	NA18486	*	0	0
YRI	4	NA18487	*	0	0
YRI	5	NA18488	*	0	0
YRI	6	NA18489	*	0	0
YRI	7	NA18497	*	0	0
YRI	8	NA18498	*	0	1
YRI	9	NA18499	*	0	0
YRI	10	NA18500	*	0	0
YRI	11	NA18501	*	0	0
YRI	12	NA18503	*	0	0
YRI	13	NA18504	*	0	0
YRI	14	NA18505	*	0	1
YRI	15	NA18506	*	0	1
YRI	16	NA18507	*	0	0
YRI	17	NA18508	*	0	2
YRI	18	NA18515	*	0	1
YRI	19	NA18516	*	0	1
YRI	20	NA18517	*	0	0
YRI	21	NA18518	*	0	0
YRI	22	NA18519	*	0	1
YRI	23	NA18520	*	0	0
YRI	24	NA18521	*	0	2
YRI	25	NA18522	*	0	1
YRI	26	NA18852	*	0	0
YRI	27	NA18853	*	0	1
YRI	28	NA18854	*	0	0
YRI	29	NA18855	*	0	0
YRI	30	NA18857	*	0	0
YRI	31	NA18858	*	0	0
YRI	32	NA18859	*	0	0
YRI	33	NA18860	*	0	0
YRI	34	NA18861	*	0	0
YRI	35	NA18862	*	0	0
YRI	36	NA18863	*	0	0
YRI	37	NA18867	*	0	0
YRI	38	NA18868	*	0	0
YRI	39	NA18869	*	0	0
YRI	40	NA18870	*	0	0
YRI	41	NA18871	*	0	1
YRI	42	NA18872	*	0	0
YRI	43	NA18874	*	0	0
YRI	44	NA18875	*	0	1
YRI	45	NA18909	*	0	1
YRI	46	NA18910	*	0	0
YRI	47	NA18911	*	0	1
YRI	48	NA18912	*	0	0
YRI	49	NA18913	*	0	0
YRI	50	NA18914	*	0	0
YRI	51	NA18916	*	0	1
YRI	52	NA18917	*	0	0
YRI	53	NA18923	*	0	0
YRI	54	NA18924	*	0	0
YRI	55	NA18925	*	0	0
YRI	56	NA18930	*	0	0
YRI	57	NA18933	*	0	0
YRI	58	NA18934	*	0	1
YRI	59	NA18935	*	0	1
YRI	60	NA19093	*	0	1
YRI	61	NA19094	*	0	1
YRI	62	NA19095	*	0	0
YRI	63	NA19096	*	0	0
YRI	64	NA19097	*	0	0
YRI	65	NA19098	*	0	0
YRI	66	NA19099	*	0	0
YRI	67	NA19101	*	0	0
YRI	68	NA19102	*	0	0
YRI	69	NA19103	*	0	0
YRI	70	NA19107	*	0	0
YRI	71	NA19108	*	0	1
YRI	72	NA19109	*	0	0
YRI	73	NA19113	*	0	1
YRI	74	NA19114	*	0	1
YRI	75	NA19115	*	0	1
YRI	76	NA19116	*	0	0
YRI	77	NA19117	*	0	0
YRI	78	NA19118	*	0	0
YRI	79	NA19119	*	0	0
YRI	80	NA19120	*	0	0
YRI	81	NA19121	*	0	0
YRI	82	NA19122	*	0	0
YRI	83	NA19123	*	0	0
YRI	84	NA19127	*	0	0
YRI	85	NA19128	*	0	1
YRI	86	NA19129	*	0	1
YRI	87	NA19130	*	0	0
YRI	88	NA19131	*	0	0
YRI	89	NA19132	*	0	0
YRI	90	NA19137	*	0	0
YRI	91	NA19138	*	0	0
YRI	92	NA19139	*	0	0
YRI	93	NA19140	*	0	0
YRI	94	NA19141	*	0	0
YRI	95	NA19142	*	0	0
YRI	96	NA19143	*	0	0
YRI	97	NA19144	*	0	0
YRI	98	NA19146	*	0	0
YRI	99	NA19147	*	0	1
YRI	100	NA19148	*	0	0
YRI	101	NA19149	*	0	0
YRI	102	NA19150	*	0	1
YRI	103	NA19151	*	0	1
YRI	104	NA19152	*	0	1
YRI	105	NA19153	*	0	1
YRI	106	NA19154	*	0	1
YRI	107	NA19159	*	0	0
YRI	108	NA19160	*	0	1
YRI	109	NA19161	*	0	1
YRI	110	NA19171	*	0	0
YRI	111	NA19172	*	0	1
YRI	112	NA19173	*	0	0
YRI	113	NA19174	*	0	0
YRI	114	NA19175	*	0	0
YRI	115	NA19178	*	0	0
YRI	116	NA19179	*	0	0
YRI	117	NA19180	*	0	0
YRI	118	NA19181	*	0	1
YRI	119	NA19182	*	0	1
YRI	120	NA19183	*	0	0
YRI	121	NA19184	*	0	0
YRI	122	NA19185	*	0	1
YRI	123	NA19186	*	0	0
YRI	124	NA19189	*	0	1
YRI	125	NA19190	*	0	0
YRI	126	NA19191	*	0	1
YRI	127	NA19192	*	0	0
YRI	128	NA19194	*	0	0
YRI	129	NA19197	*	0	0
YRI	130	NA19198	*	0	0
YRI	131	NA19199	*	0	0
YRI	132	NA19200	*	0	0
YRI	133	NA19201	*	0	0
YRI	134	NA19202	*	0	0
YRI	135	NA19203	*	0	0
YRI	136	NA19204	*	0	0
YRI	137	NA19205	*	0	0
YRI	138	NA19206	*	0	0
YRI	139	NA19207	*	0	1
YRI	140	NA19208	*	0	0
YRI	141	NA19209	*	0	0
YRI	142	NA19210	*	0	0
YRI	143	NA19211	*	0	0
YRI	144	NA19213	*	0	0
YRI	145	NA19214	*	0	0
YRI	146	NA19215	*	0	0
YRI	147	NA19221	*	0	0
YRI	148	NA19222	*	0	0
YRI	149	NA19223	*	0	0
YRI	150	NA19224	*	0	0
YRI	151	NA19225	*	0	0
YRI	152	NA19235	*	0	0
YRI	153	NA19236	*	0	0
YRI	154	NA19237	*	0	0
YRI	155	NA19238	*	0	0
YRI	156	NA19239	*	0	0
YRI	157	NA19240	*	0	0
YRI	158	NA19247	*	0	0
YRI	159	NA19248	*	0	0
YRI	160	NA19249	*	0	0
YRI	161	NA19256	*	0	0
YRI	162	NA19257	*	0	0
YRI	163	NA19258	*	0	0
