# Supplementary material for: Investigation of Inversion Polymorphisms in the Human Genome Using Principal Components Analysis
Source: PLoS One. 2012 Jul 9;7(7):e40224. doi: 10.1371/journal.pone.0040224 (PMC3392271; doi:10.1371/journal.pone.0040224)
Supplement: Table S2 — Mendelian Consistency of the HapMap Populations for the Three Inversions Investigated (missing: x, non-inverted homozygous: 0, inversted heterozygous: 1, inverted homozygous: 2.). (XLSX) [file pone.0040224.s008.xlsx]

## Sheet: all_mendelians
Table S2. Mendelian Consistency of the HapMap Populations for the Three Inversions Investigated (missing: x, non-inverted homozygous: 0, inversted heterozygous: 1, inverted homozygous: 2.)
Population	Child	Parent 1	Parent 2	Chr8	Chr17	Chr3
ASW	NA19902	NA19900	NA19901	0|x->0	0|x->0	0|x->0
ASW	NA20288	x	NA20287	x|0->0	x|0->0	x|0->0
ASW	NA20302	x	NA20301	x|1->0	x|0->0	x|0->0
ASW	NA19836	NA19834	NA19835	0|2->1	0|0->0	1|1->1
ASW	NA19702	NA19700	NA19701	0|0->0	0|0->0	1|0->0
ASW	NA19708	x	NA19707	x|x->0	x|x->1	x|x->1
ASW	NA20345	x	NA20344	x|1->2	x|0->0	x|0->1
ASW	NA20360	x	NA20359	x|0->0	x|0->1	x|0->0
ASW	NA20347	NA20346	x	0|x->0	0|x->1	0|x->0
ASW	NA20364	x	NA20363	x|1->1	x|1->1	x|1->0
ASW	NA19915	x	NA19914	x|0->0	x|0->0	x|1->0
ASW	NA19918	NA19916	NA19917	0|0->0	0|0->0	0|0->0
ASW	NA19919	NA19908	NA19909	x|0->0	x|0->0	x|0->0
ASW	NA20277	x	NA20276	x|x->0	x|x->0	x|x->0
ASW	NA20290	x	NA20289	x|0->0	x|0->0	x|0->1
ASW	NA20292	NA20291	x	1|x->1	0|x->0	0|x->1
ASW	NA20279	NA20278	x	0|x->1	0|x->0	0|x->0
ASW	NA20128	NA20126	NA20127	1|0->1	0|0->0	1|0->0
ASW	NA20129	NA19920	NA19921	x|x->0	x|x->0	x|x->0
ASW	NA20295	x	NA20294	x|1->0	x|0->0	x|0->0
ASW	NA20297	x	NA20296	x|x->0	x|x->1	x|x->0
ASW	NA19828	NA19818	NA19819	0|0->0	1|1->2	0|1->1
ASW	NA20316	x	NA20314	x|x->2	x|x->0	x|x->0
ASW	NA20333	x	NA20332	x|0->0	x|0->0	x|0->1
ASW	NA20335	x	NA20334	x|1->2	x|0->0	x|1->1
ASW	NA19714	x	NA19985	x|0->0	x|1->0	x|0->0
ASW	NA20350	NA20349	x	1|x->1	0|x->0	0|x->1
ASW	NA20337	x	NA20336	x|1->2	x|0->0	x|0->0
ASW	NA20358	NA20356	NA20357	0|1->0	0|0->0	2|0->1
CEU	NA10865	NA11891	NA11892	x|0->1	x|0->0	x|0->0
CEU	NA12766	NA12775	NA12776	0|1->1	0|0->0	0|0->0
CEU	NA12767	NA12777	NA12778	0|0->0	0|0->0	0|0->0
CEU	NA12335	NA12340	NA12341	0|0->0	2|0->1	1|0->1
CEU	NA12336	NA12342	NA12343	2|0->1	0|0->0	0|0->0
CEU	NA12375	x	NA12383	x|1->1	x|1->0	x|1->1
CEU	NA12376	NA12546	NA12489	1|1->0	0|1->1	1|1->0
CEU	NA12801	NA12812	NA12813	1|1->1	0|1->0	1|1->2
CEU	NA12802	NA12814	NA12815	0|2->1	0|1->0	1|1->0
CEU	NA10830	NA12154	NA12236	1|x->0	0|x->1	1|x->1
CEU	NA10831	NA12155	NA12156	2|1->1	1|1->1	0|0->0
CEU	NA07029	NA06994	NA07000	0|1->0	1|0->0	1|1->0
CEU	NA12864	NA12872	NA12873	1|1->2	1|0->1	0|1->1
CEU	NA10835	NA12248	NA12249	1|2->1	0|0->0	2|0->1
CEU	NA10836	NA12274	NA12275	1|1->1	0|0->0	1|0->0
CEU	NA12865	NA12874	NA12875	0|1->0	1|0->0	1|2->2
CEU	NA10837	NA12272	NA12273	2|0->1	0|1->1	1|0->0
CEU	NA10850	x	NA12058	x|x->0	x|x->1	x|x->1
CEU	NA10838	NA12003	NA12004	1|x->0	0|x->0	1|x->1
CEU	NA10852	NA12045	x	x|x->1	x|x->1	x|x->1
CEU	NA10839	NA12005	NA12006	0|1->0	1|1->0	1|1->1
CEU	NA10853	NA11843	x	1|x->0	0|x->0	1|x->0
CEU	NA07048	NA07034	NA07055	x|0->0	x|0->0	x|1->1
CEU	NA10855	NA11831	NA11832	2|2->2	0|0->0	1|0->0
CEU	NA10856	NA11829	NA11830	1|1->1	0|0->0	0|0->0
CEU	NA07348	NA07357	NA07345	2|1->2	0|0->0	1|1->1
CEU	NA07349	NA07347	NA07346	1|0->1	1|0->1	1|1->1
CEU	NA10859	NA11881	NA11882	0|1->1	1|1->1	0|0->0
CEU	NA12752	NA12760	NA12761	2|0->1	0|1->1	0|0->0
CEU	NA12753	NA12762	NA12763	0|1->0	0|1->1	1|0->1
CEU	NA12344	NA12347	NA12348	0|1->0	1|1->1	0|0->0
CEU	NA12386	NA12399	NA12400	0|0->0	0|0->0	1|1->0
CEU	NA12817	NA12827	NA12828	1|2->2	0|1->1	1|0->0
CEU	NA12818	NA12829	NA12830	0|1->1	0|0->0	1|0->0
CEU	NA12832	NA12842	NA12843	0|0->0	0|1->1	0|1->0
CEU	NA07014	NA07051	NA07031	0|x->0	0|x->0	1|x->1
CEU	NA10840	NA12286	NA12287	1|1->1	1|1->1	1|0->1
CEU	NA10843	NA11919	NA11920	1|1->1	0|1->1	1|0->1
CEU	NA12707	NA12716	NA12717	1|x->1	0|x->0	0|x->0
CEU	NA12708	x	NA12718	x|1->2	x|1->0	x|1->0
CEU	NA10845	NA11930	NA11931	1|2->1	0|1->1	0|0->0
CEU	NA06991	NA06993	NA06985	1|0->0	1|1->0	0|1->0
CEU	NA10846	NA12144	NA12145	1|2->2	1|0->1	1|0->1
CEU	NA10860	NA11992	NA11993	0|1->1	1|0->0	0|0->0
CEU	NA10847	NA12146	NA12239	1|1->1	1|0->1	1|0->0
CEU	NA12877	NA12889	NA12890	1|x->1	1|x->1	0|x->0
CEU	NA10861	NA11994	NA11995	1|0->0	0|1->0	1|0->0
CEU	NA06995	NA07435	NA07037	1|0->0	0|0->0	2|1->1
CEU	NA12878	NA12891	NA12892	1|1->0	0|0->0	1|0->0
CEU	NA12740	NA12750	NA12751	1|1->0	0|0->0	1|1->0
CEU	NA10863	NA12264	NA12234	0|1->1	0|1->0	2|1->2
CEU	NA06997	NA06986	NA07045	1|1->1	1|1->1	1|0->1
CEU	NA10864	NA11893	NA11894	2|0->1	0|0->0	1|1->0
MEX	NA19757	NA19756	NA19755	2|2->2	0|0->0	1|1->1
MEX	NA19772	NA19771	NA19770	2|2->2	0|0->0	0|0->0
MEX	NA19775	NA19774	NA19773	2|x->2	0|x->0	1|x->1
MEX	NA19790	NA19789	NA19788	x|x->2	x|x->0	x|x->2
MEX	NA19778	NA19777	NA19776	2|1->2	2|0->1	0|1->1
MEX	NA19662	NA19661	NA19660	0|2->1	0|0->0	1|1->1
MEX	NA19665	NA19664	NA19663	1|x->2	0|x->0	2|x->2
MEX	NA19680	NA19679	NA19678	x|1->1	x|1->1	x|1->1
MEX	NA19686	NA19685	NA19684	1|0->0	0|1->1	1|1->0
MEX	NA19721	NA19720	NA19719	1|2->2	1|0->0	1|1->1
MEX	NA19724	NA19723	NA19722	2|x->1	1|x->1	0|x->0
MEX	NA19727	NA19726	NA19725	2|0->1	1|0->0	1|1->2
MEX	NA19760	NA19759	NA19758	2|1->1	0|0->0	2|1->2
MEX	NA19748	NA19747	NA19746	1|2->1	0|0->0	1|1->0
MEX	NA19763	NA19762	NA19761	2|2->2	0|0->0	2|0->1
MEX	NA19781	NA19780	NA19779	1|2->1	1|0->0	2|1->1
MEX	NA19784	NA19783	NA19782	1|2->2	0|2->1	2|2->2
MEX	NA19650	NA19649	NA19648	0|x->0	0|x->0	0|x->0
MEX	NA19653	NA19652	NA19651	x|2->1	x|1->1	x|0->1
MEX	NA19656	NA19655	NA19654	x|0->1	x|0->0	x|1->1
MEX	NA19671	NA19670	NA19669	2|2->2	0|0->0	2|2->2
MEX	NA19659	NA19658	NA19657	x|2->1	x|0->0	x|1->0
MEX	NA19677	NA19676	NA19675	0|1->1	0|1->0	1|1->0
MEX	NA19730	NA19729	NA19728	2|2->2	0|0->0	2|2->2
MEX	NA19718	NA19717	NA19716	x|x->2	x|x->1	x|x->1
MEX	NA19733	NA19732	NA19731	x|2->2	x|0->0	x|1->1
MKK	NA21313	NA21312	NA21362	x|x->x	0|0->0	0|0->0
MKK	NA21480	NA21478	NA21479	x|x->x	0|0->0	0|0->0
MKK	NA21317	NA21316	NA21580	x|x->x	0|1->1	0|0->0
MKK	NA21487	NA21485	NA21486	x|x->x	0|0->0	0|0->0
MKK	NA21636	NA21634	NA21635	x|x->x	0|0->0	0|0->0
MKK	NA21525	NA21523	NA21524	x|x->x	0|0->0	0|0->0
MKK	NA21527	NA21583	NA21526	x|x->x	0|0->0	0|0->0
MKK	NA21718	NA21716	NA21717	x|x->x	0|0->0	0|0->0
MKK	NA21439	NA21447	NA21438	x|x->x	0|1->1	1|0->1
MKK	NA21302	NA21301	NA21303	x|x->x	0|0->0	0|0->0
MKK	NA21455	NA21453	NA21454	x|x->x	0|0->0	0|0->0
MKK	NA21601	NA21599	NA21600	x|x->x	2|0->1	0|0->0
MKK	NA21309	NA21307	NA21308	x|x->x	0|0->0	0|0->0
MKK	NA21490	NA21488	NA21489	x|x->x	0|0->0	0|0->0
MKK	NA21477	NA21475	NA21476	x|x->x	0|0->0	0|0->0
MKK	NA21608	NA21614	NA21615	x|x->x	0|1->1	1|1->1
MKK	NA21494	NA21522	NA21493	x|x->x	0|0->0	1|1->1
MKK	NA21361	NA21359	NA21360	x|x->x	0|0->0	0|0->0
MKK	NA21648	NA21647	NA21686	x|x->x	0|0->0	0|1->1
MKK	NA21366	NA21344	NA21365	x|x->x	0|0->0	1|0->1
MKK	NA21383	NA21381	NA21382	x|x->x	0|x->0	0|x->0
MKK	NA21514	NA21512	NA21513	x|x->x	2|0->1	0|0->0
MKK	NA21386	NA21384	NA21385	x|x->x	0|0->0	0|0->0
MKK	NA21389	NA21387	NA21388	x|x->x	0|0->0	0|0->0
MKK	NA21401	NA21399	NA21400	x|x->x	0|0->0	0|0->0
MKK	NA21404	NA21402	NA21403	x|x->x	0|0->0	0|0->0
MKK	NA21425	NA21423	NA21424	x|x->x	0|x->0	0|x->0
MKK	NA21442	NA21440	NA21441	x|x->x	0|0->0	0|2->1
YRI	NA19173	NA19171	NA19172	x|x->x	x|x->x	0|1->0
YRI	NA19174	NA19117	NA19118	x|x->x	x|x->x	0|0->0
YRI	NA18515	NA18516	NA18517	x|x->x	x|x->x	1|0->1
YRI	NA19191	NA19189	NA19190	x|x->x	x|x->x	1|0->1
YRI	NA18518	NA18519	NA18520	x|x->x	x|x->x	1|0->0
YRI	NA19194	NA19192	NA19193	x|x->x	x|x->x	0|x->0
YRI	NA19199	NA19198	NA19197	x|x->x	x|x->x	0|0->0
YRI	NA19211	NA19210	NA19209	x|x->x	x|x->x	0|0->0
YRI	NA18854	NA18853	NA18852	x|x->x	x|x->x	1|0->0
YRI	NA18857	NA18856	NA18855	x|x->x	x|x->x	x|0->0
YRI	NA19215	NA19213	NA19214	x|x->x	x|x->x	0|0->0
YRI	NA18872	NA18871	NA18870	x|x->x	x|x->x	1|0->0
YRI	NA18875	NA18874	NA18873	x|x->x	x|x->x	0|x->1
YRI	NA19237	NA19236	NA19235	x|x->x	x|x->x	0|0->0
YRI	NA19103	NA19101	NA19102	x|x->x	x|x->x	0|0->0
YRI	NA19258	NA19256	NA19257	x|x->x	x|x->x	0|0->0
YRI	NA19120	NA19119	NA19116	x|x->x	x|x->x	0|0->0
YRI	NA19109	NA19107	NA19108	x|x->x	x|x->x	0|1->0
YRI	NA19123	NA19121	NA19122	x|x->x	x|x->x	0|0->0
YRI	NA18484	NA18486	NA18488	x|x->x	x|x->x	0|0->0
YRI	NA18485	NA18487	NA18489	x|x->x	x|x->x	0|0->0
YRI	NA18911	NA18910	NA18909	x|x->x	x|x->x	0|1->1
YRI	NA18914	NA18913	NA18912	x|x->x	x|x->x	0|0->0
YRI	NA19129	NA19128	NA19127	x|x->x	x|x->x	1|0->1
YRI	NA19142	NA19141	NA19140	x|x->x	x|x->x	0|0->0
YRI	NA18930	NA18917	NA18916	x|x->x	x|x->x	0|1->0
YRI	NA19148	NA19146	NA19147	x|x->x	x|x->x	0|1->0
YRI	NA19161	NA19160	NA19159	x|x->x	x|x->x	1|0->1
YRI	NA18500	NA18501	NA18502	x|x->x	x|x->x	0|x->0
YRI	NA18935	NA18934	NA18933	x|x->x	x|x->x	1|0->1
YRI	NA18503	NA18504	NA18505	x|x->x	x|x->x	0|1->0
YRI	NA19180	NA19178	NA19179	x|x->x	x|x->x	0|0->0
YRI	NA18506	NA18507	NA18508	x|x->x	x|x->x	0|2->1
YRI	NA18521	NA18522	NA18523	x|x->x	x|x->x	1|x->2
YRI	NA19183	NA19181	NA19182	x|x->x	x|x->x	1|1->0
YRI	NA19186	NA19184	NA19185	x|x->x	x|x->x	0|1->0
YRI	NA19202	NA19200	NA19201	x|x->x	x|x->x	0|0->0
YRI	NA18860	NA18859	NA18858	x|x->x	x|x->x	0|0->0
YRI	NA19205	NA19203	NA19204	x|x->x	x|x->x	0|0->0
YRI	NA18863	NA18862	NA18861	x|x->x	x|x->x	0|0->0
YRI	NA19221	NA19223	NA19222	x|x->x	x|x->x	0|0->0
YRI	NA19208	NA19207	NA19206	x|x->x	x|x->x	1|0->0
YRI	NA19224	NA19226	NA19225	x|x->x	x|x->x	x|0->0
YRI	NA19094	NA19092	NA19093	x|x->x	x|x->x	x|1->1
YRI	NA18869	NA18868	NA18867	x|x->x	x|x->x	0|0->0
YRI	NA19097	NA19096	NA19095	x|x->x	x|x->x	0|0->0
YRI	NA19240	NA19239	NA19238	x|x->x	x|x->x	0|0->0
YRI	NA19249	NA19248	NA19247	x|x->x	x|x->x	0|0->0
YRI	NA19115	NA19113	NA19114	x|x->x	x|x->x	1|1->1
YRI	NA19132	NA19130	NA19131	x|x->x	x|x->x	0|0->0
YRI	NA18497	NA18498	NA18499	x|x->x	x|x->x	1|0->0
YRI	NA19151	NA19150	NA19149	x|x->x	x|x->x	1|0->1
YRI	NA18925	NA18923	NA18924	x|x->x	x|x->x	0|0->0
YRI	NA19139	NA19138	NA19137	x|x->x	x|x->x	0|0->0
YRI	NA19154	NA19153	NA19152	x|x->x	x|x->x	1|1->1
