# Supplementary material for: Investigation of Inversion Polymorphisms in the Human Genome Using Principal Components Analysis
Source: PLoS One. 2012 Jul 9;7(7):e40224. doi: 10.1371/journal.pone.0040224 (PMC3392271; doi:10.1371/journal.pone.0040224)
Supplement: Table S3 — Candidate Inversion Polymorphisms Predicted by Genome-Wide Scan Using PCA (hg18). (XLSX) [file pone.0040224.s009.xlsx]

## Sheet: ma_table_S3
Table S3. Candidate Inversion Polymorphisms Predicted by Genome-Wide Scan Using PCA (hg18)
	Predicted regions		DGV inversions
Chromosome	Start	End	Start	End	Overlapping %
1	2842066	3102839
1	8230436	8701260
1	10982662	11336494
1	12162927	12368213
1	12607091	13710629	13076386	13092065	1
1	14172237	14301837
1	15625303	15823215
1	16385740	16669531
1	20865520	21448043	21393754	21412491	1
1	22571034	22890151
1	25981332	26148922
1	27078559	28299596
1	28448448	29095211
1	30897868	31037842
1	31118644	31691667
1	32647969	33100752
1	33194048	33684234
1	35768168	36192866
1	38661336	38811360
1	38980331	39273336
1	39314716	39925263
1	40160996	40399505
1	40617863	40860321
1	41296973	41634264
1	42373801	42823490
1	43296247	43461515
1	43480143	43797326
1	43830469	44279007	43831639	43832591	1
1	44313874	44695270
1	44939100	45177873
1	45373988	46322430
1	46452697	46762379
1	46846728	47053137
1	47208921	47621108
1	48771295	50286976
1	50669424	51799741
1	55257398	55484413
1	57191875	57288854
1	58822886	59320874
1	62566285	63175712
1	63263108	63335693
1	63433578	63867199
1	63939825	64060648
1	66237734	66326907
1	66362336	66555492
1	66821077	67053935
1	67486500	67746717
1	69518474	69720212
1	69779508	70078024
1	70297822	70567135
1	71072210	71517997
1	72123332	72500161
1	72531572	73021689
1	73064634	73973812
1	74113255	74641521
1	75003194	75271083
1	76808914	76942736
1	77314022	77452419
1	77785889	78247787
1	78951032	79050442
1	80197255	80412426
1	80492443	80750551	80567218	80567966	1
1	81073141	81242674
1	82137017	82608600
1	82849892	82953359
1	83799537	83947138
1	84858838	84978917
1	85497169	85710229
1	86591434	86709823
1	87072977	87496683
1	87521473	87622378
1	88730474	89587985
1	89667004	89787413
1	92029668	93770734
1	93924504	94310085
1	94866477	95153618
1	95220842	95517923
1	96409069	96599997
1	96811727	97307079	97283457	97284450	1
1	97753546	98109975
1	99597544	99722207
1	99918031	100089353
1	100542435	101335589
1	101806684	102084719
1	102111549	102219341
1	102518055	102938145
1	103361948	104150632	103995201	104014104	1
1	104314987	104673657
1	105505291	106102611
1	107267516	107807833
1	107888881	108001002
1	108334727	108493334
1	108655689	108930089	108619360	108728242	0.666345
1	108966674	109213131
1	109585986	109872337
1	111111963	111595756
1	112354651	112424108
1	112444154	112578459
1	112674371	112855942
1	113778595	114145606
1	114603476	115064368
1	116204043	116454486
1	118103789	118690190
1	118822141	119246068
1	119795618	119963299
1	120243521	143662765	142121960	142293439	1
1	143815907	144205432	143806690	143831591	0.629854
1	145293303	145500786	144543331	145858228	1
1	148165924	148490751
1	148765048	149315183
1	149595762	149981143
1	150092196	150590202	150500702	150550238	1
1	150630205	151486221
1	151514380	152026728	151569690	151607803	1
1	153401959	154217587
1	154496765	154673675
1	155064177	155324376
1	156132287	156261924	156153154	156155041	1
1	156445116	156879199
1	157108644	157377512
1	159863213	160254713
1	160632745	160989786
1	161768950	162422949
1	162609219	162711590
1	164128047	164306906
1	164755996	164935363
1	167370578	167865878
1	167909800	168167321
1	168223090	168414693
1	171453887	171725723
1	172228615	172511607
1	174161480	174723846
1	175147365	175495135
1	175722155	175875782
1	176293776	176627691
1	176800844	177248039
1	177965336	178412516
1	178497495	178765539
1	178839805	179166439
1	179294548	179480318
1	181122321	181481528
1	181802981	182067340
1	184279452	184606501
1	184641035	185102618
1	185897705	186377269
1	186395427	186818032
1	187137106	188057815
1	188404267	188627396
1	188743454	189275091
1	189428553	189638083
1	189888271	190005744
1	190107868	190711093
1	190772723	191067263
1	191178640	191687880
1	191757869	192097267	191781794	191782684	1
1	192220596	192367595
1	192631284	192889003
1	193188905	193487843
1	193944240	194131344
1	194239910	195182368
1	195433257	196092183	196014660	196035436	1
1	196432794	196840841
1	197226826	197381609
1	197616001	197745772
1	197982885	198414942
1	198918635	199146659
1	200461959	200825855
1	201291044	201545989
1	202027037	202166056
1	202558443	202838694
1	203279360	203476927	203444971	203445653	1
1	204700385	204956335
1	205355672	205805750	205358968	205360051	1
1	206162142	206297054
1	206531918	206761194
1	207114655	207196267
1	207617371	207793512
1	211103610	211559930
1	211724527	211925721
1	212560799	213058233
1	213397880	213612046
1	213994944	214115785
1	215178796	215234215
1	215554563	215655994
1	217854036	217978859
1	218172292	218555975
1	222019922	222899438
1	223140015	223272808
1	223372822	223556256
1	223652136	224055441
1	224608888	224693307
1	224984521	225625445
1	225685173	226678832	225721186	225750747	1
1	227408173	228140267
1	228188315	228357996
1	228926885	229059147
1	230622747	230764423
1	230797950	230983124
1	231557864	231796069
1	233311493	233794439
1	233832610	234501376
1	234585738	234856462
1	235626642	235759813	235632471	235633076	1
1	236143274	236338311
1	240446133	240589905
1	241032272	241525125
1	241773073	242132343
1	242361838	242652282
1	243020279	243413594
1	244207780	244629869
2	142939	686264
2	2520699	2723200
2	5186448	5416565
2	5647879	5780185
2	7459220	7921137
2	7958113	8156498
2	9293207	9671890
2	9785570	10068620
2	10600797	10937633
2	11122105	11532359
2	12805305	13538990	12905506	12906502	1
2	13980204	14329462
2	15098584	15185271
2	15236377	15697642
2	17474215	17639907
2	18432672	18561175
2	21799195	22475341
2	24910767	25091890
2	26679863	28198970
2	28731866	29067258
2	30377352	30755022
2	35161235	35538833
2	35588533	35992138
2	36882851	37221870
2	41333573	41611579
2	42523124	42804045
2	43414923	43578995
2	44281739	44955690	44398775	44399804	1
2	45568059	45704313
2	48172519	48620762
2	50006784	50104867
2	50378227	50515656
2	50977187	51330460
2	51594733	51758772
2	51926212	51986076
2	52883840	53141430
2	53393625	53515355
2	54578537	54825665
2	55036770	55890710
2	56364500	57067407
2	57768394	58612430
2	60234726	60393590
2	60759582	60981772
2	61377058	61924415
2	62025636	62428642
2	62768818	63795560
2	67857564	67934999
2	68128264	68399953
2	68457034	68766137
2	69287731	69741896
2	69835595	70458504
2	71378265	71589843
2	72183193	72941564
2	73299443	73981941
2	74342570	74806218
2	75724524	75868962
2	76028640	76293198
2	78226631	78884244
2	78983574	79088219
2	80185662	80665790
2	80792217	80953962
2	81446823	81808875
2	81957574	82232438
2	82296519	82791619
2	83024288	83593161
2	83704423	83875945
2	84045786	84632139
2	86159325	86449577
2	86481190	87447040
2	88737432	89655414	88915689	89214900	1
2	94814658	96343840	95461914	95715690	1
2	97058278	98123334
2	98333546	98688158
2	99002775	99547712	99284871	99289370	1
2	102148598	102330381
2	102353696	102505193
2	102817562	103824362
2	106042165	106204057
2	107282732	108027436
2	108777070	108963917
2	109722100	111427560	110060567	110203481	1
2	113376386	113466941
2	113538919	113662166
2	113865431	114890542
2	115842035	116417098
2	116537484	116847250	116694512	116698595	1
2	117168608	117567778	117508485	117512759	1
2	118588371	118915729
2	120035373	120575244
2	121386577	121593033
2	122924343	123178962
2	123317832	123597369
2	123644962	124029656
2	124288003	124528928
2	125298395	125741992
2	126445357	126981422
2	129246759	129470745	129401507	129402568	1
2	129987676	130257296
2	130532227	131528914
2	132703791	132884448
2	134709491	134892838
2	135002918	136376268
2	138477473	138756392	138716245	138764653	0.829346
2	139592535	139719325
2	139920443	140191242
2	141130581	141562619
2	142312788	142607553
2	142635359	143050511
2	145069215	145344397
2	145575267	146285819
2	148134714	148706212
2	150009560	150396904	150246773	150248313	1
2	150703199	151051518
2	153905666	154245188
2	154412268	154660283
2	155555551	155867763
2	157031922	157207277
2	159081135	159256281
2	159733885	160331612
2	161263082	161492441
2	161594108	161763794
2	162112698	162327622
2	162655508	162810322
2	162848952	163811192
2	169422596	169587943
2	170341693	170687167
2	171089745	171417676
2	171480717	171985510
2	172202313	172562444
2	173316447	173439215
2	173904117	174050557
2	174584549	174935454
2	175321411	175777019
2	177307466	177631979
2	177933577	178118832
2	178397730	178526275
2	179592673	179859800
2	180421230	180653608
2	181069342	181522530
2	181875047	182658328
2	182742700	182885312
2	183231793	183767308
2	184593147	184831950
2	185478166	185763178
2	186195135	186705786
2	186763306	187144161
2	187325618	187468336
2	187623415	188110238
2	189245887	189449923
2	189565581	190084816
2	190234929	191161144
2	191743288	192020844
2	192748925	193042678
2	193088023	194579371
2	194757101	194921911
2	196146395	196806667
2	197178247	197489059
2	197706360	198170186
2	198309615	198763400
2	199385689	200033069
2	200102338	200256284
2	200403988	200930903
2	201922080	202123814
2	203344257	204157680
2	204435867	204716926
2	205326956	205516929
2	208031083	208317264
2	208977655	209202871
2	209329024	209895329
2	210022291	210811493
2	213784945	214301892
2	214320514	214914642
2	215131989	215247415
2	218698898	219846830
2	223731726	224528941
2	225482856	225675561
2	225893561	227099179
2	227274994	227634865
2	228358303	228738861
2	229584711	229734508
2	230099673	230746413
2	231577173	231918814
2	233050226	233465923
2	233979818	234183378	234100014	234189000	0.936822
2	234198590	234357981
2	234411224	234594731
2	236242100	236404409
2	236536844	236906379
2	238258089	238671109
2	239187387	239299335
2	241662729	242040082
3	57010	143610
3	779597	947330
3	3075520	3414743
3	3717289	3862870
3	5034576	5305719
3	7226433	7362400
3	8878520	9005320
3	10051646	10217343
3	12077273	12421468	12127602	12876345	0.392479
3	14366124	14545074
3	16193825	16342826
3	16940025	17932494
3	19411591	19886870
3	21909946	21970441
3	23191428	24019115
3	24605737	24717699
3	25986538	26381065	26332263	26334476	1
3	27230796	27381383
3	28024741	28224284
3	30310481	30422165
3	30937943	31023168
3	31134153	31431100
3	35706997	36223219
3	36751276	37565140
3	37605345	37766117
3	38355770	38608927
3	39341402	39761367
3	40170047	40760276
3	41373157	42003726
3	42174840	42402040
3	43247175	43783648	43392060	43402590	1
3	44083557	45160523	44704634	44725124	1
3	45627397	45796248
3	46891229	51191481	50863316	50950271	1
3	51623117	52846147
3	56128021	56325435
3	57424933	57993919
3	58222640	58542509
3	58754266	59215536
3	59298516	59529936
3	64501255	64657824
3	66527387	66660609
3	67656499	67876908
3	68033339	68405970
3	68548844	68913295
3	69495034	69711198
3	69837586	70259935
3	70600224	71158725
3	74647800	76082206
3	76121927	76309324
3	76775196	77382311
3	77827462	78170285
3	79753324	80065692
3	80210306	81207053
3	81354108	81858932
3	81955959	82186319
3	82630321	83036829
3	83096253	83898254
3	84262625	84808721
3	85240219	85802580
3	85881563	87252029
3	88036067	88574863	88298105	88299163	1
3	89627668	89875480
3	90285274	95455903
3	95595591	97256472
3	97378573	98245838
3	98410525	99465955
3	100160023	100702626
3	101562137	102033340
3	102417662	102789197
3	103672881	104471704
3	104520512	105591676
3	109393509	110004620
3	110073165	110302298
3	110750613	112069546
3	113399650	113538062
3	119656619	120037119	119949141	119965795	1
3	120982298	121236093
3	122146768	122818151
3	122857311	123307843
3	123498971	124129424
3	124374854	125133691
3	126441217	126902462
3	127152899	127539616	127284095	127330465	1
3	127802889	128275512
3	128496958	128642859
3	128673599	128912431
3	129233942	129537618
3	130790899	131086859
3	131593240	132003397
3	132773023	133042846
3	135624783	135877390
3	139408252	140219331
3	140281675	140763843
3	144348368	144556168
3	145052480	145791153
3	146477417	146875066
3	151484656	151697579
3	152385203	152854479
3	153163708	153748247
3	156716665	156877266
3	158004920	158207256
3	158744029	159904459
3	161873175	162081562
3	162191705	162837857	162837392	162838010	0.752427
3	163600661	165014340	164007964	164035741	1
3	165075027	165267745
3	165309226	165751880
3	168529230	169060248
3	169426277	170130733
3	171097331	171596295
3	173842558	174567749
3	176336706	176422774
3	177015112	177248314
3	181848761	182553883
3	183431356	183844492
3	184752804	185279749
3	186113797	186343670
3	186645550	187156891
3	189529604	189817092
3	192293944	192678167	192315892	192316763	1
3	198393238	198639494	196882966	198870687	1
4	27263	106981
4	1035265	1103161
4	3475246	3614755
4	6203823	6466929
4	9653882	10048627
4	10515748	10612555
4	11214958	11482131
4	11616878	12203184
4	14794001	15014443
4	18407763	18847995
4	19045349	19495023
4	19688139	19853362
4	21223923	21506272
4	25828096	26452592
4	27713276	27994933
4	29650622	29906562
4	32389895	33729340
4	34952869	35499538
4	36429565	36736660
4	38629173	39138045
4	41528244	41931040
4	42194172	42380739
4	42407863	42494750
4	47331977	47728339
4	48086719	53069562	49199910	49270475	1
4	57855900	58913252
4	58974718	59192990
4	59609718	59817614
4	60314306	60888938
4	63355370	63786242
4	64051617	64545379
4	64761735	65011960
4	66026283	66294451
4	66632067	66906987
4	67872843	68160633
4	68335292	69770922
4	69814827	70306072	70120402	70281429	1
4	70359700	70987578
4	76290423	77024926
4	77058753	77254919
4	78047885	78733011
4	78901373	79205538
4	79229696	79484626
4	82716760	82923177
4	84015956	84548223
4	85114932	85511549
4	85531018	86261301
4	86670544	86958229
4	88876296	88986032
4	90938483	91745565
4	93978162	94670962
4	95647823	96074419
4	97358844	97532644
4	98166821	99456462
4	100155240	100579750
4	101327355	101699089
4	101880049	102022334
4	102190474	102660291
4	103401684	104804284
4	104889107	105046122
4	106458723	106601786
4	108366160	108608033
4	109757701	109933321
4	110397011	110734933
4	111013520	111150191
4	112800705	113025018
4	113329151	113523791
4	113888933	114131339
4	114337669	114512836
4	115005233	115118454
4	116007410	116610601
4	116630408	117519338
4	117670660	117761175
4	118357798	118499619
4	118781792	118897052
4	118924214	118998930
4	120302645	120919732
4	121733913	121847292
4	124238136	124584256
4	126629532	126751685
4	126899859	127366898
4	127929309	128577920
4	128630366	129481904
4	130973659	131204586
4	131270130	131470394
4	132670649	132834004
4	133061314	133676958
4	133705847	134492962
4	136641265	136769074
4	136823696	137552136
4	137583625	137788373
4	137949282	138086220
4	138747860	139451655
4	139715391	139892708
4	143056411	143713009
4	143949045	144433532
4	144515402	145269680
4	145603684	146432752
4	148250604	148446105
4	149797291	149948601
4	150090395	150348298
4	151083797	151283367
4	152438509	153001378
4	153323157	153767322
4	153928108	154136027
4	155269185	155443330
4	157749510	158036424
4	158274124	158661868
4	159428983	160090838
4	160113495	160321463
4	161880505	161989290
4	163123318	163543945
4	164021338	164610088
4	165256731	165650504
4	167262211	167570876
4	168028374	168235925
4	170029381	170376606
4	170534474	170817393
4	170879065	171129875
4	171295288	171419325
4	172040998	172275751
4	172346773	172823374
4	173641277	174220765
4	174990834	175154951
4	175927177	176059334
4	178521840	178881686
4	179737664	179839709
4	180389627	180704299
4	185786432	185915104
4	188041188	188310666
4	189962256	190100592
4	190867780	190982886
5	163089	260618
5	2407731	2572304
5	3036203	3114349
5	4982407	5296149
5	5703885	5844407
5	8499321	8596975
5	9278361	9445358
5	9837417	9977078
5	11807968	11923554	11836051	11836765	1
5	13563647	13969302
5	14851587	15686019
5	15791078	16376756	16219518	16219932	1
5	19946018	20635424
5	20868437	21162664
5	21202799	21580850
5	22892546	23334659
5	24420466	24898325
5	24943434	25383034
5	25700104	25904185
5	26519899	26791036
5	26940873	27565453
5	27841462	28352414
5	28780517	29253400	28968160	28970826	1
5	30450859	30717083
5	33403538	33718846
5	35096258	35250262
5	36863776	37592683
5	39939162	40090718
5	40118097	40237108
5	41689086	42353768
5	43186257	43913016
5	44662567	45397937
5	45472654	49834186
5	50007666	50298265
5	50408414	51018150
5	51953671	52107128
5	52371544	52674299
5	54553592	55239944
5	56062257	56905010
5	57964275	58354066
5	59317464	60560688
5	61033247	61454424
5	61678694	62054243
5	62123725	62393622
5	62527554	62655949
5	63147875	63603610
5	64029942	64386410
5	64503310	65162887
5	65201196	65372808
5	66207411	66317654
5	67342532	67532896
5	68605243	71024374	69770285	70439401	1
5	71257667	71784850
5	71824777	72506609
5	74018545	74991597
5	77714967	78111916
5	79201694	79488224
5	79829913	80089578
5	82808191	83043089
5	84213295	84622908
5	84732416	85237772
5	87122229	88095250
5	88190800	88746669
5	90516287	90844710
5	90935118	91190974
5	92707521	93686555
5	93853301	94157919
5	94508073	95017036
5	95173885	95629284
5	96905000	97284686
5	99158461	99251428
5	99329128	100112777
5	100140063	100584342
5	100614845	100803506
5	101620708	102679510
5	103651912	104080504
5	107140015	107245001
5	107362568	107758909
5	108606916	108952713
5	110326330	110594074
5	112600739	112962785
5	113303274	113453856
5	113498852	113609805
5	113877951	114009445
5	115434053	115737790
5	116249370	117063317
5	117940423	118650276
5	119056717	119627926
5	122120774	122539208
5	122655280	122868295
5	123497589	123803894
5	127206984	127566245
5	128260800	128581154
5	128828352	129573674
5	130083823	130428609
5	130473939	131368271
5	131893690	132042870
5	134719955	134885276
5	135429577	135650092
5	135785082	136009672
5	137135633	137428325
5	138090018	138571615
5	139440420	139720638
5	139852239	140304493
5	141349819	141730248
5	142585365	142890160
5	143086283	143287946
5	143546081	144554744	144084600	144085607	1
5	145270630	145695938
5	147473577	148212880	147533908	147535132	1
5	149795214	149945756
5	150866712	150993505
5	151022372	151292671
5	151579256	151746931
5	151850159	152370131
5	152556290	152799130
5	152851615	153243246
5	154075424	154312155
5	154505347	154951132
5	157069485	157260008
5	159276661	159608874
5	161095575	161380604
5	161643254	161828175
5	161859237	162127911
5	162168214	162314168
5	162357605	162584291
5	163748908	164026046
5	165839531	166005521
5	166221842	166572024
5	174533811	174681657
5	176188252	176506694
5	179754188	180047688
6	4235109	4522096
6	6329147	6422625
6	7313916	7469184
6	8362520	8501232
6	8537674	8905369
6	9583276	9785259
6	11741122	11831818
6	12137298	12313342
6	13453532	13589372
6	14505604	14853939
6	15520143	15668562
6	18509542	18582744
6	18850933	19136412	19042463	19070461	1
6	20295642	20550833
6	22460535	22555227
6	23754626	23901342
6	23933481	24026852
6	24666654	24766373
6	25758138	26129792
6	26172358	26335083
6	26539264	27616673	26805117	26919250	1
6	28003483	28523551
6	28646453	29539239
6	29736414	29996478
6	30169340	30875926
6	30974851	31195788	31117665	31119504	1
6	31363479	31385967
6	32361537	32458432
6	32775321	32795702
6	32806115	32899566
6	33126437	33466256	33129579	33132558	1
6	33687639	33945918
6	34679623	34994414
6	35241052	35464761
6	35767470	36137133
6	36370441	36530767
6	36863198	37052532
6	37337263	37530734
6	37905283	38083754
6	38853107	38992419
6	40535887	40790638
6	41069589	41372555
6	41754755	42105904
6	42177285	42562756	42293838	42294974	1
6	44047495	44326850
6	45050238	45402378
6	45722028	45860321
6	45968158	46964222
6	47517549	47848947
6	48158208	49361350
6	49796954	50160277
6	50414376	51067185
6	51257215	51735554	51534370	51574456	1
6	51797585	52210858
6	52667741	53175147
6	54373991	54574553
6	54833203	54958926
6	55328588	55702288
6	55727301	56233685
6	56381639	57251134
6	57597905	58003685
6	58254343	58658952
6	58827208	63339439
6	63385696	63948886
6	64699471	65673208
6	66170929	66271300
6	66298303	66434595
6	66548562	66718502
6	66821648	67079666
6	67815882	68014564
6	68370245	68809948
6	69734838	69962012
6	70001607	70188209
6	70271658	70823536
6	71159636	71756649
6	72338556	72405630	72133581	72384023	0.181547
6	73201935	73795382
6	74580669	74785012
6	74852148	75072447
6	75091544	75349465
6	76814474	77409460
6	78007668	78325492
6	78434669	78551483
6	78591651	78855584
6	79048098	79210820
6	79391001	79886841
6	80464933	80568482
6	80689911	81404856
6	81461554	81848383
6	83153296	83975661
6	84028760	84716396
6	84860768	85412169
6	86086071	87269764
6	87300547	87652268
6	87813165	88562373
6	89401694	89730580
6	91183201	91256942
6	92281245	92697259
6	92975178	93112078
6	94112386	94916927	94797618	94798137	1
6	96023503	96300666
6	96466843	96553153
6	96706512	96842108
6	98724303	99140818
6	103005929	103378184
6	107094711	107204043
6	107742149	108109328
6	108367775	108846450
6	109255531	110225469
6	111038030	111442381
6	111693959	112010643
6	112402581	112622460
6	112750003	113165641
6	113237815	114129050
6	115933801	116107220
6	116879357	117179143
6	117301589	117497476
6	118459169	118652800
6	119158388	119371107
6	119611800	119959384
6	120666369	120851199
6	120877270	121102936
6	121249877	121477654
6	121871608	122426778
6	122494679	122807604
6	123938996	124181185
6	126611905	127939998	127600818	127638965	1
6	128353333	128576910
6	128607471	128755512
6	128874118	129597386
6	130639964	130783914
6	130807339	131156626	130889860	130894765	1
6	131773278	131912111
6	132901917	132982793
6	134730370	134857063
6	135273206	135488534
6	135588867	136237237
6	136285913	136724249
6	140275589	141255997
6	142319958	142617509
6	142646576	142911043
6	143814004	144066332
6	144616601	144719174
6	145377681	145645960
6	145702079	146702150
6	149683320	150274353
6	152370309	152452997
6	158150150	158302675
6	158342068	158818130
6	159431476	159614511
6	160490003	160634117
6	164181850	164407180
6	167227130	167533644	167527458	167709645	0.0339541
6	168348724	168635709
6	169452387	169942006
6	170656108	170893239
7	1159098	1518946
7	6599146	7014402	5948840	6827030	0.259493
7	7279828	7437083
7	7494049	7627961
7	8599275	8698074
7	10015056	10049303
7	10728635	10848352
7	11246750	11305396
7	12082249	12309673
7	12781716	13150196
7	13292667	13439165
7	13470683	13691063
7	14887174	15225708
7	17740901	18125694
7	19027792	19362995
7	20426798	20848968
7	24061519	24202618
7	24393080	24723727
7	25548682	25822641
7	26622206	26847970
7	26870855	26965316
7	27463914	27780868
7	30774140	31035076
7	31371887	31637682
7	32542337	32667087
7	32892991	33136629
7	35719957	36083962
7	36534408	36664744
7	36769460	37179801
7	38724851	38966369
7	39895124	40575315
7	41043140	41430091
7	42872705	43161980
7	43551673	43776795
7	44386763	44716752
7	46169020	46299804
7	47081587	47214204
7	47860313	48111811
7	48968194	49294428
7	49370328	49717142
7	49801141	50186199
7	50446274	50579229
7	50892690	51026809
7	52195123	52430946
7	52806643	52938723
7	53085928	53206712
7	53314589	53588859
7	54215639	54677404	54234489	54359753	1
7	54931259	55101766
7	56264240	57219954
7	57467569	57638078
7	57731742	62044663	61606288	61621852	1
7	62781992	63374964
7	63787702	66448748	64246951	64686726	1
7	67696310	67911952
7	68096048	68172566
7	68594009	69489722
7	70210202	70375023
7	71320579	71580174
7	71673232	75027407
7	75281897	76188516	75947977	76076332	1
7	76893821	77401753
7	78923882	79085370
7	79191176	79436991
7	80047758	80211447
7	80579478	80799612
7	80830818	81354721
7	81756007	82042577
7	83743934	84784031
7	84961941	85370565
7	85403787	85566238
7	85681588	85887631
7	86340669	86565365
7	86932242	87737178
7	88106335	88594649	88352719	88354460	1
7	88893785	89120353
7	89149381	89468292
7	89644368	89696766
7	89705358	89890372
7	90427988	90583332
7	90760480	91032459
7	91205594	91915652
7	92553536	93001655
7	93035668	93379211
7	93883010	94170361
7	95560603	96148658
7	97518945	98000133
7	99633164	100120474
7	102303828	102908071
7	103150493	103341238
7	103490878	103634132
7	103777894	103925124
7	104476075	104938141
7	106550083	107177581	106805971	106891503	1
7	107246165	107604027
7	108331718	109494833
7	110207847	110511710
7	110550534	110871103
7	112032044	112504092
7	113140490	113761983
7	116034337	116668199
7	116686605	117050227
7	117517837	118130064
7	118229830	118370427
7	118437243	118804407
7	118848976	120001013
7	120261810	120667434
7	121793075	122457195
7	122591840	122926183
7	123009219	123361613
7	123966240	124583500
7	124766724	125226116
7	125320048	125539981
7	125869728	126424284
7	126586547	126635974
7	126663829	126946672
7	126990487	127650531
7	127860956	128298260
7	131058433	131132284	131085439	131128798	1
7	132187849	132482341	132235805	132275826	1
7	132809986	133323016
7	133369746	133699380
7	133929932	134136085
7	134308449	134616268
7	136419075	136603823
7	136644553	136884420
7	138369771	138945471
7	140038053	140574411
7	140780273	141373298
7	141975183	142142146
7	142214661	142339334
7	142351673	142854414
7	143266561	143734848	143504674	143740453	0.976228
7	144511147	144686730
7	144807548	145307980
7	145456974	145803249
7	146582775	146724798
7	146735820	147124915
7	148340467	148597135
7	149798516	149971144
7	152670445	152819258
7	154295894	154478499
7	154496234	154594720
7	155001457	155353759
7	158570419	158819535	158618476	158649373	1
8	890540	1098062
8	6871014	9754199	7207070	12500379	0.481198
8	13533425	13582388
8	15386621	15470832
8	19156865	19401922
8	20188650	20343843
8	24556400	24719596	24697280	24699061	1
8	25228866	25516796
8	27633311	27820873	27778052	27779194	1
8	27959424	28146798
8	28187217	28547337
8	34289442	35056865
8	35204728	35473193
8	35777642	36345318
8	36452171	37064325
8	37910267	38528146
8	40873578	41141699
8	42319364	43226199	43212635	43214390	1
8	43524081	49099213	48340588	48429528	1
8	50195206	50386982
8	52725582	53250173
8	54595290	54933787
8	57457125	57685602
8	57958609	58313982
8	60586209	61151834
8	61252166	61950388
8	63292631	63537380
8	66614711	67757331
8	69103834	69180919
8	69215617	69355856
8	71191314	71451851
8	71551897	72213026
8	75282947	75557929
8	75698466	75978768
8	76514632	76889265
8	76930680	77471658
8	77738032	77903324
8	78468237	79190630
8	79308802	79614813
8	79663489	80019545
8	80060605	80290181
8	81668389	81996884
8	82714077	83342470
8	84531536	84865909
8	85466092	86916045	86746766	86894984	1
8	87950990	89102731
8	91504187	91901615
8	91931718	92476700	92220772	92221325	1
8	92521267	93278940	93002518	93013706	1
8	95654349	95943730
8	96525718	96613300
8	98733401	99037275
8	100024102	100289585	100226755	100227423	1
8	101261410	101420732
8	104438991	104612955
8	104645450	104798740
8	105539149	105759484
8	106708594	107511704
8	109110459	109694106
8	110235174	110693448
8	110780361	111176986
8	111426778	111982871
8	112636252	112791017
8	112869565	113556143
8	113876217	114437811
8	115621077	116179721
8	116281942	116911952	116550201	116551067	1
8	116951826	117310374
8	117719086	118126758
8	118554042	118797269
8	118905287	119151380
8	119242437	119445842	119377529	119379778	1
8	120328101	120443176
8	121417436	121687250
8	122017739	122191778
8	124296756	124648675
8	124879501	124995614
8	125469876	125688384
8	125710145	125823522
8	125843145	125974861
8	127523346	129594528	126775889	129803035	1
8	130806111	131093729
8	131809763	131922543
8	133130255	133208554
8	133608990	134085700	134060968	134062634	1
8	134118979	134222176
8	136042744	136222047
8	136890198	137375073
8	137421946	137881722
8	137902922	138172004
8	141610470	142166151
8	143892481	144224926
8	145636324	146272031
9	5000192	5346333
9	5521861	5859015
9	6786482	6916667
9	8677064	8797661
9	9339679	9427780
9	11422276	11543641
9	11731279	12015531
9	17009121	17491077
9	17614902	17863023
9	17881394	18022972
9	20397663	20550683
9	21633597	21827205
9	24209036	24370762
9	25231047	25453339
9	27282279	27401006
9	27598667	27832021
9	28477328	29005933
9	29066289	29234767
9	30096355	30763722
9	31062845	31231332
9	31386969	31633686
9	31713340	32028496
9	32059371	32185468
9	32980805	33095650
9	33627590	34054703
9	34116788	34318761
9	36134726	36721211	36351713	36389833	1
9	37008818	37335841
9	37401878	37516053
9	37727283	38196362
9	67849065	70304132	67910966	67914787	1
9	71367462	71758104
9	71861434	72287617
9	72788403	73278419
9	74086854	74522503
9	74692267	74982858
9	75009670	75365472
9	75743690	75925571	75913718	75914000	1
9	75962383	76540778	76087023	76088257	1
9	80561261	80663904
9	81809950	82073256
9	82782165	82875023
9	84373962	84954051
9	85376813	87389834	85701736	87641082	0.870447
9	90032215	90342312
9	91347939	91618096
9	91637259	92098083
9	92898209	93128457
9	95196334	95534362
9	95631367	95988684
9	96104260	96324855
9	96484797	96808107
9	97624922	97860015
9	98043085	98504993
9	98574577	98871977
9	99402420	99552992
9	101700822	102140223
9	102663923	103006783
9	103859776	104007020
9	104374702	104803733
9	105406291	105743630
9	105788502	106306645
9	106999369	107416257
9	109112994	109316221
9	109752151	109916695
9	110690407	110928758
9	112976127	113105107
9	113462014	113654213
9	113896133	114214469
9	115039999	115369807
9	115768216	115890166
9	116604696	116793361
9	116905249	117043208
9	118302670	118530054
9	119677083	119802246
9	119978567	120402567
9	120454096	120749237
9	121271010	121541035
9	122342860	122798865
9	122973327	123365025
9	124720368	125113501
9	125987527	127804390
9	128591287	129039845	128642969	128644213	1
9	129188298	129585771
9	130055100	130557794
9	130711974	131032573
9	131134424	131222200
9	131483920	131689483
9	131738336	132011051
9	133760901	133995353
9	134507125	134878228
9	135055050	135295677
9	135897483	136433582
9	137273510	137387449
9	139661362	140130462
10	616897	910441
10	2975106	3090322
10	9709687	9843860
10	10705682	10874771
10	11964650	12475365
10	15556408	15743107
10	17184002	17343215
10	19009818	19538728
10	19554270	19808901
10	21283210	21607571
10	21704511	22738146
10	23707786	24318484
10	24635895	25131041	24821446	24850830	1
10	26200505	26818612
10	27374680	27550300
10	27616257	27739206
10	27774726	27883481
10	28008503	28163936
10	29697225	29820297
10	30447990	30836349
10	31242601	31430133
10	32013611	32492244
10	33000799	33219139
10	34551996	36000017
10	38082301	39048627
10	43135763	43337455
10	44228218	44652159
10	45359334	47138864	47106736	47150712	0.73058
10	49685103	49923466
10	50051237	50233614
10	50635209	51528908
10	52080334	52271084
10	53610988	53717252
10	53842180	54134545
10	54354223	54553465
10	54631172	54903134
10	55767426	55959023
10	56615731	56848200
10	56894252	57326929
10	57367129	57597410
10	58460530	58937860	58927676	58927939	1
10	59008715	60101377
10	60150857	60381253
10	60403470	60984811
10	62304845	62731175
10	62845563	63036045
10	64566483	65021587
10	65263567	65951505
10	66751654	67124857	67098388	67098940	1
10	67766225	67921957
10	68013385	68197611
10	68648873	68880986
10	69213391	69600035
10	69913721	70491710
10	73700901	74695120	74533069	74534386	1
10	74746510	76018138	75089428	75090282	1
10	77107050	77590966
10	77675236	78388994
10	79892192	80050973
10	83093114	83169871
10	84088823	84547555
10	84646764	84947559
10	86101598	86298341
10	86484518	86628740
10	86866491	87261848
10	89493949	89679301
10	91421278	91618415
10	92802884	93439916	93150603	93203101	1
10	93604976	94280746
10	95525513	95730277
10	96807766	96992991
10	97127095	97273088
10	97396806	97658792
10	97986820	98075505
10	98782455	99255440
10	99833764	100009664
10	100166605	100423153	100283176	100302543	1
10	100502800	101663500
10	101746882	102423036
10	102481822	102647525
10	103068242	103357246
10	103404346	105042614
10	107520237	107694294
10	108367164	108516713
10	110273760	110597889
10	110631253	110867234
10	110980395	111168854
10	111311457	111925398
10	112912960	113475433
10	115333842	115474190
10	115654151	116110585
10	116797056	117586328
10	119767953	120049987
10	122558872	122750878
10	125222985	125309097
10	126394194	126673847
10	127311812	127731276	127582795	127598362	1
10	129347092	129462729
10	130388234	130599150
10	133523422	133719417
10	134164476	134381618
10	135131734	135220127
11	166592	264799	264155	345146	0.0079515
11	4393046	4491054
11	4722979	4780359
11	4975933	5084987
11	5533322	5616256
11	5686919	5782051
11	6711794	6890288
11	6921588	7109495
11	10120911	10120911
11	12618696	12835114
11	13190211	13641135	13532146	13578261	1
11	14053715	14413688
11	15471939	16357969
11	16756423	16846428
11	16958282	17314047
11	21605145	21790876
11	21853456	22301241
11	22424173	22791583
11	23373859	23480051
11	24795420	25092351	24860454	24861644	1
11	25914120	26072142
11	26106388	26526129
11	27723114	28899849
11	30010987	30340456
11	30377160	31826432
11	32560092	32785072
11	32834438	33388019
11	34065986	34209716
11	34593309	34774080
11	34870936	34989917
11	36441800	36613383
11	36722801	37478185
11	37873947	38057225
11	38780218	39223391
11	39489441	39999636	39573212	39573767	1
11	40296989	40711121
11	40818332	40964115
11	42162165	42377944
11	43290825	43499739
11	43704376	43895445
11	44008496	44204831
11	46352574	47366969	46589604	46606533	1
11	48088773	48977171	48921531	48962289	1
11	49035926	49853178	49696991	49743670	1
11	50157586	50609632	50047247	50337552	0.61992
11	51249207	54614776
11	54807713	55097207
11	55246832	55441057	55189531	55251899	0.0812436
11	55459534	55604918
11	57727557	58567817	57731037	57736194	1
11	58687967	59244404
11	59608689	59992848
11	60214537	60563323
11	61216038	61412693
11	62641929	63622710
11	65389308	65756294
11	66557823	67251495	66878607	66909679	1
11	67934304	68470493
11	70365564	70533944
11	73037375	73305704
11	73365816	74101706
11	74159411	74672874
11	76124493	76501726
11	77058063	78046806
11	79282656	79457067
11	86904811	87115450
11	88191088	90173597	89266254	89283791	1
11	91220332	91633692
11	91747944	92182122
11	94945968	95310528
11	95815039	96270279
11	98940882	99049193
11	99103335	99231418
11	100282565	100335650
11	100707594	101093030
11	102147720	102276809
11	102306513	102588564
11	103879871	104605071
11	104654634	105347321
11	105520500	105774291
11	106628973	106908205	106657124	106671449	1
11	107442521	107841090
11	108028048	108321566
11	108452929	109051586
11	109538856	109989020
11	110010931	110300063
11	110890864	111767845
11	112291851	112539997
11	117831049	118005403	117940624	117946970	1
11	119587696	119896683
11	120129549	120342617
11	120597262	120708551
11	121053574	121265814
11	123585570	123757453
11	126133562	126343347
11	127258738	127467249
11	128115521	128260331
11	130160343	130552550
11	133363976	133633523
12	2044066	2255279
12	2794716	3031050
12	5114555	5309616
12	6751257	7143227
12	8880776	9087245
12	10238446	10642115
12	14319385	15510948
12	21301356	21536500
12	22361423	22752358
12	23167302	23609614
12	24469258	24592761
12	25196617	25373377
12	27045694	27201187
12	28161301	28617943
12	29010073	29149263
12	30149099	30430972	30299439	30386666	1
12	30591244	30801786
12	31395283	31678468
12	31761793	31931297
12	32669306	32860848
12	32958605	37147106	36604259	36604992	1
12	37238061	37752826
12	37898309	38309269
12	38657100	38835159
12	38843127	38923430
12	38964368	39078970
12	39098686	39212527
12	39677159	40247802
12	40416310	41202340
12	41422520	41492743
12	41629756	42053595
12	42330953	42690341
12	42797754	43193719
12	44354271	44801921	44658882	44659282	1
12	44840997	45510592
12	46823891	48238661
12	48799242	49830806
12	49956469	50384300
12	52059194	52555912
12	53561971	54012451
12	54193089	54772842
12	55804932	56211345	56054302	56074978	1
12	57298926	57851802
12	58185528	58359778
12	59698774	60163683
12	60231164	60591161
12	60910372	61349552
12	62952827	63580317
12	64000924	64279983
12	65790125	66054841
12	68483390	68628674
12	70014183	70177555
12	70569790	71506911
12	72049421	72309112
12	73195415	73691797
12	73725754	74350612
12	74661819	75084411
12	75619832	75858948
12	77989681	79127550
12	80620143	80793755
12	82394531	82749536
12	82785679	85406249
12	85502656	85754037	85732717	85813519	0.263855
12	88601029	89193832
12	89292571	89465367
12	89498886	89614699
12	90327493	90739361
12	92326080	92772334
12	95634739	96041305
12	96387988	96529345
12	99389079	99624718
12	102172344	102464971
12	102781902	102886606
12	104818495	104996331
12	105550274	105840926
12	106520739	106853701
12	107466246	107647193
12	108783176	109412265
12	109748867	110103722	109773990	109854060	1
12	110309772	111083365
12	115995319	116212451
12	117318226	117571959
12	117836551	117966435
12	118868727	119073543	118982864	118993403	1
12	119288166	119571698
12	122091518	122355960
12	124615556	124876695
12	124967693	125104369
12	125553057	125782828
12	125890907	126176523
12	129645442	129742438
12	131707091	131852454
13	18934456	19340134
13	20916465	21122799
13	23841905	24082118
13	24223722	24359229
13	25724532	25893103
13	31634265	31797444
13	31812904	32460505
13	32847215	33195679
13	35643699	35863469
13	37638644	37847476
13	38569342	38649273
13	39816314	40964626
13	42814682	43086455
13	44534863	44822668
13	45577599	45993853
13	46884686	47025255
13	48370114	48888312
13	54007628	54148694
13	54204735	54543978
13	54581463	55450455
13	55625875	56599468
13	59827835	60077851
13	61311197	61525434
13	62442241	62839265	62503564	62503919	1
13	62923290	63348879	63161559	63229014	1
13	63444713	63747223
13	63767920	63888320
13	66165698	66415810
13	67715857	67952904
13	68011220	68247341
13	69222028	69423982
13	70998000	71400389
13	71489445	71721924
13	75804690	76017131
13	78475493	79038730
13	81487740	81788956
13	82183406	82723170
13	82951192	83191610
13	83375168	83532408
13	84548268	84746167
13	85167150	85506182
13	85648577	85808355	85712907	85715629	1
13	86152895	86665476
13	88372626	89034296
13	91399697	91840838
13	91872450	92068069
13	92118134	92665063
13	92959093	93368398
13	95049525	95746847
13	100085341	100085341	99738307	100312195	1
13	100955591	101290233
13	102003507	102355206
13	105559219	105671868
13	112824948	113062000
13	113961501	114125098
14	23979202	24165581
14	24789583	24960760
14	25092530	25228494
14	25824163	26143042
14	26793536	27137254
14	28328721	28748411
14	28788476	29304916
14	30793377	31487996	30829354	30856268	1
14	33705622	33870256
14	35808124	36014397
14	36139381	36274058
14	36299395	36391056
14	36563127	37248793
14	37757024	38090162
14	39951325	40242975
14	40507592	40620963
14	40670478	41146390
14	42685497	43134974
14	45327821	45731328
14	46908073	47051921
14	47765768	48143580
14	50599720	50774540
14	51430563	51578291	51484303	51490235	1
14	51949076	52449790
14	52683456	53071648
14	53545184	53719881
14	54477507	54959568
14	55018593	55492954
14	55640869	55858786
14	57696211	58103228
14	58341894	58520342
14	58800206	58896456
14	59137376	60685188	60104536	60148445	1
14	64910319	65415122	64966435	64997545	1
14	66084647	66826008	66239883	66241742	1
14	67206208	67928534
14	68649372	69131410
14	69181689	69442227
14	70470406	70701295
14	71429187	71531770
14	72470125	72771964
14	73283709	73524566
14	74228760	74877118
14	75430186	75615912	75534288	75547088	1
14	76829633	77105145	77082458	77084178	1
14	77625791	77711487
14	79481466	79857898
14	80789110	81040449
14	82561371	82844568
14	83089077	83395718
14	83605177	83868246
14	84611264	84732014
14	87097627	87417149
14	87441635	87673255
14	87888092	88165603
14	89672738	89936099
14	91508019	91685704
14	93070237	93335378
14	95890199	96172632
14	98892671	99184191	99007224	99024812	1
14	100309154	100593492
14	101681539	101949296
14	102826283	103056008
14	104623128	105563153	105288105	105386210	1
14	106209261	106359422
15	22057586	22391031
15	22662217	22988059
15	25154477	25500798
15	26056102	27149506
15	29439088	30024529	28524207	30669954	1
15	30959597	31148934
15	32008784	32294061	31972054	32032835	0.395699
15	33332468	33733489
15	35906894	35983450
15	36345547	36680875
15	36828484	37147490
15	37512534	37716342
15	38162186	38773529	38682751	38703561	1
15	38973805	39607260
15	40249594	40425795
15	40453183	41887173
15	43105372	43708951	42902704	43157895	0.205818
15	44008515	44382281
15	46506778	47749610
15	48844473	50205828
15	50343964	50699005
15	50972327	51301108
15	51336679	51491748
15	51643980	51982394
15	52005281	52584648
15	52699731	53322312
15	54084472	54562190
15	54628036	55454602
15	57628731	57836679
15	59762361	60203020
15	61517129	61961310
15	62108642	62641564
15	63411217	64047679	63864708	63866555	1
15	64377091	64632220
15	67674508	67867076
15	68637616	69289012
15	69736917	70926949	70410236	70441749	1
15	71281869	71789907
15	72490834	72901011	72151413	73356183	1
15	81477901	81889431	81510680	81538145	1
15	82243140	82451260
15	82856842	83208568
15	85268055	85439509
15	86738643	86914486
15	87554198	87758798
15	87864530	88467939
15	98329570	98391612
16	795718	1074819
16	4005993	4605288
16	5706272	5775859
16	8118121	8340585
16	8775097	9276744
16	13528783	13782739
16	14033831	14272835
16	19493598	19809639
16	20429552	20822748	20384676	20436838	0.13968
16	20924771	22554798	21485316	22620002	0.942536
16	22924013	23537572
16	24332109	24620172
16	27310970	27755328
16	27924587	29050928
16	31446483	31836121
16	34536908	45674180	34226853	34599997	0.169074
16	46824040	47058671
16	47114817	47455963	47208200	47208976	1
16	47531606	47838156
16	50393410	50564079
16	52844940	53146294
16	54443293	55154652
16	57025712	57426280
16	59202145	59338613
16	59812534	60083716
16	60115852	60740638
16	61590491	61968739
16	63472156	63535733
16	65157292	65595522
16	66124237	66970801
16	68476496	69227234
16	69430994	69739458	69708408	69709657	1
16	69999428	70502816
16	70781836	71501442
16	73809807	74292840	73758498	73855716	0.472227
16	74836502	75437484
16	75710437	75871382
16	79054334	79187239
16	80715126	80964509
16	82300393	82376680
16	83246124	83403916
16	86428174	87147696
16	87848739	88402555
17	1903111	2238613
17	2291010	2650514
17	3131585	3262911
17	3767813	4325080
17	6399151	6595110
17	7617428	7932353
17	8243230	8591973
17	10145287	10827044
17	12807840	12920915
17	13465711	13631479
17	15620680	18021504	16658684	18263022	0.849459
17	18063210	19120783	18868087	19080546	1
17	19614472	19900558
17	19942343	20712685
17	21948848	22750714	22120338	22125304	1
17	23845926	24462711
17	24567546	25609692	24800753	24817316	1
17	26213483	26821459
17	27129435	27926728
17	29322060	29578369
17	30896598	31076270
17	31407264	34160546	31888441	33603080	1
17	34526319	35367054
17	35974453	36183721
17	36322979	36885866
17	37058644	37745542
17	37803644	39084825	38736719	38756680	1
17	39643654	40053010
17	40849581	41621799	40899921	41989253	0.66268
17	43535663	43951267
17	46276904	46766817
17	47847622	48329682
17	48384165	48663221
17	49927863	50171499
17	50292107	50725952
17	50868573	51735898
17	57760265	58905282
17	59052455	59719211
17	61245038	61897652
17	63118750	63665048
17	65166268	65392975
17	65733830	65867276
17	65995100	66157179
17	66619411	66821894
17	68597086	68849774
17	71076857	71338001
17	74100279	74408942
17	77160640	77896967
17	77962047	78384385
18	1123628	1457944
18	2624428	2744665
18	5863036	6063645
18	6190221	6464248
18	7947473	8186939
18	10908522	11306410
18	11402212	11536096	11499037	11501465	1
18	11983096	12522098
18	12578054	12811903
18	12978783	13181021
18	14008454	15004730
18	17053748	17701925
18	17832052	18294223
18	18615210	18981609
18	20178701	20300654
18	20461771	20654166
18	22669325	22847612
18	23927136	23971620
18	24012895	24153138
18	24364967	24741161
18	24905882	25437046
18	26700660	27285071
18	28377107	29117530
18	29311967	29473233
18	30881088	31350018
18	31604384	32094381
18	35811885	36106715
18	36397862	36779935
18	36985835	37240502
18	37308742	38000702
18	38099500	38332933
18	38412409	38598407
18	38920483	39267272
18	40124555	40425752
18	41777573	42207149
18	42545477	42839953
18	43092404	43225022
18	43514982	43817096
18	45789097	45893229
18	47014726	47311302
18	49066734	49357450
18	49684597	49899528
18	49990445	50642321
18	52007286	52567462
18	54274039	54417411
18	54894188	54971080
18	56372880	57042952
18	57742373	58087352
18	58978936	59206759
18	59944297	60464486	60265314	60269283	1
18	60510868	60707408
18	60771938	61062667
18	61097072	61392925
18	61453911	62007855
18	63125816	63197139
18	63853970	64024852
18	64113529	64285069
18	64324836	64491808
18	64818572	64923013
18	67664120	67934067
18	69848467	70027567
18	70084678	70237695
18	70958298	71079135
18	71460960	71615018
18	74788413	75332154
19	6585779	6873735
19	6895661	7151990
19	8837504	9046750
19	12173948	12525147
19	13682648	14117843
19	15126732	15552070
19	15633377	15733036	15647059	15749458	0.839627
19	18818931	19584215
19	20790498	21444916
19	21899123	22077003	21587741	22035335	0.30432
19	22568230	23081697	23027935	23028991	1
19	23155455	23472922	23075867	23234160	0.497211
19	32959781	33111743
19	34466524	34611706
19	35113591	35350336
19	36341331	36686299
19	37830208	38102228
19	39456682	39701241
19	40990435	41213660
19	41439119	42538938
19	42761032	43183831
19	44434602	44993950
19	49012546	49175534
19	51367024	51548855
19	51922401	52356543
19	57561090	57732919
19	62549933	62900876
20	167662	293617
20	1395941	1493635
20	1595384	1763399
20	2700608	3067681
20	3365990	3607956
20	3831616	3948480
20	5678632	5815876
20	6154912	6561051
20	6890165	6957004
20	7075003	7430971
20	7661042	7913595
20	10930957	11105440
20	11135584	11440735
20	12185576	12277116
20	12303931	12537937
20	13990602	14379463	14111420	14111985	1
20	14465186	14606870
20	15026068	15209096
20	15246309	15332378
20	16002813	16359243
20	16396393	16501701
20	18306844	18710037
20	18727949	19007287
20	20013823	20099964
20	20768029	20909267
20	21016481	21403037
20	21496645	22146481
20	22160139	22243639
20	22335606	22458282
20	22544589	22723615
20	22788601	23039500
20	23058808	23638021	23496567	23512659	1
20	23858211	24216984
20	24338424	24526856
20	24664657	26041814	25702112	26049073	0.979078
20	28211459	29555622
20	29696045	29904872
20	30144946	30615362
20	31206498	31401707
20	31430793	31974600
20	31991367	32674387
20	32820202	33234148
20	33285495	34272010
20	35041789	35444443
20	35515644	35629176
20	35762631	35935754
20	36052895	36194090
20	36481778	36641941
20	37437824	37559760
20	38904841	39369293
20	40198253	40312545
20	41278949	41378557
20	41913870	42057434
20	42574789	42713248
20	43000437	43386507
20	43586392	43915290	43669317	43696917	1
20	44629948	44796160
20	45190179	45434367
20	46694607	46935183
20	46959900	47278669
20	47537795	47649884
20	47886079	48271268
20	50351355	50653695
20	50783869	50984802
20	53465947	53535443
20	53618214	53811273
20	53973375	54233123
20	58139168	58203004
20	58500494	58736565
20	60010387	60360744
21	16510721	16680755
21	16804725	16973131
21	18808660	18916028
21	21424688	21736951
21	21837100	22051268
21	22889472	23158503
21	24254905	24354116
[truncated: 43 more rows]
